# Supplementary material for: Current stewardship practices in invasion biology limit the value and secondary use of genomic data
Source: Mol Ecol Resour. 2023 Aug 30;25(5):e13858. doi: 10.1111/1755-0998.13858 (PMC12142714; doi:10.1111/1755-0998.13858)
Supplement: Supplementary file 1 — Data S1 [file MEN-25-e13858-s001.xlsx]

## Sheet: Reference genomes
Reference genomes for all species used within this analysis.
No.	Order	Species	Common name	Data resource	GenBank Assembly ID	Status	Collection date	Seq method	sample type	Lab/ Wild	Sequencing source information	Assembly level	Total length (Mb)	Chromosomes	Scaffolds	Scaffold N50 (kb)	Scaffold L50	Number of contigs	Contig N50 (kb)	Contig L50	BUSCO completeness (%)
1	Coleoptera	Leptinotarsa decemlineata	Colorado potato beetle	I5K	GCA_000500325.2	Invasive	-	illumina hiseq	Adult whole	Unknown	USA: Long Island, New York; female; Imidocloprid resistant	Scaffold	642	-	26908	139	1179	45556	47	3600	94
2	Coleoptera	Onthophagus taurus	Taurus scarab	NCBI	GCA_000648695.2	Invasive	-	-	pooled male and females	Wild	USA: near Chapel Hill, North Carolina; pooled males and females; directly from the wild	Scaffold	267.1	-	5821	337.2	160	10620	101.2	519	99.4
3	Coleoptera	Aethina tumida	Small hive beetle	NCBI	GCA_001937115.1	Invasive	2014	-	150 pooled larvae	Unknown	USA: Maryland	Chromosome	260	8	8	36.8	3	37	11.7	9	99.3
4	Coleoptera	Anoplophora glabripennis	Asian longhorned beetle	NCBI	GCA_000390285.1	Invasive	-	-	mixed' research colony larvae	Lab	USA: Otis Air National Guard Base, MA (originating from wild-collected US specimens from several localities)	Scaffold	707	-	9866	678.2	269	26748	80.5	2230	98.5
5	Coleoptera	Agrilus planipennis	Emerald ash borer	NCBI/Agpest100	GCA_000699045.1	Invasive	2013	-	Adult	Wild	USA: Clinton, Prince George's County, Maryland; adult; source: infested green ash trees in a residential area	Scaffold	353.1	-	3612	1.1	91	23185	28.3	3132	96.4
6	Coleoptera	Oryctes rhinosceros	Coconut rhinoceros beetle	NCBI	GCA_020654165.1	Invasive	2019-01-01	ONT	Whole adult female	Wild	Guadalcanal, Solomon Islands	Scaffold	377.356	-	1013	10.7	12	1020	11	12	-
7	Coleoptera	Rhyzopertha dominica	Lesser grain borer	NCBI/Ag100pest	GCA_025024175.1	Invasive	Sep 25, 2013	Pacbio, Misew	Male pupa	Lab	USA:Kansas, Manhattan	Scaffold	479.2	-	139	53.6	4	13307	878.9	155	-
8	Coleoptera	Diabrotica virgifera virgifera	Western corn rootworm	NCBI/Ag100pest	GCA_917563875.2	Invasive	1998	-	Unknown sex	Unknown	USA	Chromosome	2500	10	10	264.5	5	629	7.9	100	97.9
9	Coleoptera	Diorhabda carinulata	Northern tamarisk beetle	NCBI/Ag100pest	GCA_020975425.1	Invasive	2016	Illumina hiseq	malehead thorax testes	Lab	USA:Colorado,Palisade	Scaffold	315.3	-	1191	805	97	7323	62.9	1431	-
10	Coleoptera	Anthonomus grandis grandis	Boll weevil	NCBI/Ag100pest	GCA_022605725.3	Invasive	Aug 7, 2019	Pacbio	Whole body adult male	Wild	USA: McAllen, TX	Chromosome	697.5	24	304	36.5	8	568	6.9	32	98.4
11	Coleoptera	Hypothenemus hampei	Coffee berry borer	NCBI/Ag100pest	GCA_013372445.1	Invasive	2010-03	Illumina hiseq	Whole body adult male	Lab	Colombia: Pueblo Bello, Cesar, Colombia	Scaffold	162.6	-	8198	340.2	89	14837	36.3	936	-
12	Coleoptera	Dendroctonus valens	Red terpentine beetle	NCBI/GISD	GCA_024550625.1	Invasive	2017	PacBio Sequel; Illumina HiSeq	Whole body adult	Wild	China: Taiyuan, Shanxi; Tunlanchuan Forest Station	Scaffold	322.4	-	922	1.7	57	1143	985.5	83	-
13	Coleoptera	Harmonia axyridis	Harlequin ladybird	NCBI/GISD	GCA_914767665.1	Invasive	Jun 4, 2019	PacBio	Whole organism adult	Wild	51.772 lat -1.338 long Wytham Great Wood 150m elevation	Chromosome	425.5	8	13	63.7	3	185	22.9	7	97.5
14	Coleoptera	Ips typographus	European spruce bark beetle	NCBI/GISD	GCA_016097725.1	Invasive	Dec 16 2020	PacBio	pooled male and female	Wild	Norway: Lardal	Contig	236.8	-	-	-	-	272	6.7	12	-
15	Diptera(Fly)	Drosophila suzukii	-	NCBI	GCA_000472105.1	Invasive	-	-	-	Lab	six generations of sibling crossing from WT isofemale from previously sampled female in Watsonville USA	Chromosome	268	6	546	2.6	16	546	2.6	16	99.7
16	Diptera(Fly)	Bactrocera oleae	Olive fruit fly	NCBI	GCA_001188975.4	Invasive	1975	-	pooled male and female	Unknown	isolate demokritus	Scaffold	484.9	-	38160	4.6	31	48617	187.7	603	98.8
17	Diptera(Fly)	Ceratitis capitata	mediterannean fruit fly	NCBI	GCA_000347755.4	Invasive	-	Illumina hiseq	-	Unknown	-	Scaffold	436.5	-	2354	1.7	75	3242	-	845.9	99.7
18	Diptera(Fly)	Bactrocera dorsalis	Oriental fruit fly	InsectBase	GCA_000789215.2	Invasive	-	PacBio	larvae	Unknown	China: Wuhan	Chromosome	530.3	6	586	93.3	3	1670	1.5	79	99
19	Diptera(Fly)	Bactrocera cucurbitae	Melon fly	InsectBase	GCA_000806345.1	Invasive	-	-	whole adult male	Unknown	Adult male; whole orvanism; library from a single individual (USDAID 2M2-2), library from a single individual that is a full sibling of the first individual (USDA ID 2M1-4), library from a pool of individuals from the T1 colony (T1 Pool)	Scaffold	374.6	-	5544	1.4	65	42955	17.4	4483	-
20	Diptera(Fly)	Bactrocera latifrons	-	NCBI	GCA_001853355.1	Invasive	-	-	whole adult	Lab	USA: USDA-ARS-PBARC, Hilo, Hawaii; whole fly; USDA-ARS-PBARC rearing strain	Scaffold	462.5	-	3305	974.4	126	30468	31.5	3455	99.3
21	Diptera(Fly)	Mayetiola destructor	Hessian fly	Ensembl Genomes	GCA_000149185.1	Invasive	-	-	-	Unknown	DNA of Mayetyola destructor was kindly provided by Jeff Stuart (contact info: Purdue University, Department of Entomology, 901 West State St. Smith Hall, West Lafayette, IN 47907)	Scaffold	185.8	4	24475	756	48	36371	14	2622	-
22	Diptera(Fly)	Bactrocera tryoni	Queensland fruit fly	NCBI	GCA_016617805.2	Invasive	-	-	whole adult	Lab	Single white fly from Gosford NSW Australia. 10 years maintained 80 generations= lab strain of bent wing (BW) mutation	Chromosome	570.6	5	5891	81.9	4	8397	350.9	415	99.2
23	Diptera(Fly)	Calliphora vicina	Calliphora vicina	NCBI/GISD	GCA_001017275.1	Invasive	2013	Illumina	Whole body pooled adult male and female	Unknown	Unknown	Scaffold	459.2	-	197510	2.4	58220	605779	1.1	82190	-
24	Diptera(Fly)	Philornis downsi	Avian vampire fly	NCBI/GISD	GCA_019455685.1	Invasive	Nov 15 2019	Illumina	Whole insect	Unknown	Unknown	Scaffold	954.8	-	37222	1.2	178	60399	43	5523	-
25	Diptera(Mosquito)	Culex quinquefasciatus	Southern house mosquito	VectorBase	GCA_000209185.1	Invasive	-	ONT	-	Lab	no info	Chromosome	573.2	3	56	201.6	2	4008	2.9	47	95.3
26	Diptera(Mosquito)	Aedes albopictus	Asian tiger mosquito	VectorBase	GCA_001876365.2	Invasive	2017	Pacbio	pupae	Lab	mosquito larvae, whole	Scaffold	2500	-	2196	55.7	13	5555	1.2	434	96.3
27	Diptera(Mosquito)	Aedes aegypti	Yellow fever mosquito	VectorBase	GCA_002204515.1	Invasive	-	Pacbio	pooled pupae	Lab	sample from 80 male siblings; whole pupae	Chromosome	1300	3	2309	409.8	2	2538	11.8	30	99.3
28	Diptera(Mosquito)	Anopheles stephensi	Asian malaria mosquito	VectorBase	GCA_013141755.1	Invasive	-	Pacbio	pooled	Unknown	We established an isofemale line from the colony and inbred the line by sib mating for 5 generations prior to sequencing.	Chromosome	243.5	4	494	88.7	2	500	38.1	3	99.4
29	Hemiptera	Myzus persicae	Green peach aphid	NCBI	GCA_001856785.1	Invasive	-	illumina hiseq	-	Unknown	Whole body asexual female clone G006 collected: Alex Wilson	Scaffold	347.3	-	4020	435.8	224	6043	218.9	470	99.8
30	Hemiptera	Acyrthosiphon pisum	Pea Aphid	InsectBase	GCA_000142985.2	Invasive	2017-11-22	illumina hiseq	-	Lab	USA: Texas; lab strain	Chromosome	533.6	4	21227	132.5	2	66716	26	4733	-
31	Hemiptera	Cimex lectularius	Bed bug	NCBI	GCA_000648675.3	Invasive	-	-	-	Lab	isolated after 5 generations of single pair matings of specimens derived from the Fort Dix colony established and maintained in culture in Harold Harlan's lab since 1973	Chromosome	510.8	-	1573	1.6	100	2868	552.4	285	99.4
32	Hemiptera	Halyomorpha halys	BMSB	NCBI	GCA_000696795.1	Invasive	-	-	whole adult female	Lab	undomesticated insect, HHAL.00	Scaffold	998.2	-	16638	393.1	724	20770	254.1	1078	99.2
33	Hemiptera	Diuraphis noxia	Russian wheat aphid	NCBI	GCA_001186385.1	Invasive	-	illumina hiseq	whole adult female	Wild	Adult whole insect; female; field collection wt sampling	Scaffold	395.1	-	5636	397.8	281	50912	13.1	5851	97.2
34	Hemiptera	Bemisia tabaci	Sweet potato white fly	NCBI	GCA_001854935.1	Invasive	-	illumina hiseq	Whole adult	Unknown	Whole body adult; USA: South Carolina, Charleston	Scaffold	615	-	19750	3.2	56	31570	84.5	2037	98.8
35	Hemiptera	Aphis glycines	soybean aphid	AphidBase	GCA_009761285.1	Invasive	-	-	Whole adults	Lab	Whole pathoenogenic adults; laboratory culture	Scaffold	308.1	-	3210	5.9	15	3573	2	47	-
36	Hemiptera	Laodelphax striatellus	small brown planthopper	GigaDB	GCA_017141395.1	Invasive	-	ONT	500 male whole insects	Unknown	Hangzhou china	Chromosome	510.2	15	212	35	6	901	1.7	90	-
37	Hemiptera	Aphis gossypii	Cotton aphid	NCBI/Ag100pest	GCA_020184175.2	Invasive*	2016-05	Pacbio, illumina hiseq	Whole body	Wild	China: Anyang	Chromosome	334.9	4	504	89.1	2	747	4	21	99.1
38	Hemiptera	Melanaphis sacchari	Sugarcane aphid	NCBI/Ag100pest	GCA_002803265.2	Invasive	2017-01	Illumina hiseq	Whole body adult	Unknown	USA: Lincoln, NE	Scaffold	300.3	-	1347	3	25	3172	275	309	99.4
39	Hemiptera	Homalodisca vitripennis	Glassy-winged sharpshooter	NCBI/Ag100pest	GCA_021130785.2	Invasive	2020-08	PacBio	3x whole body adults	Wild	30.286583 N 97.733265 W USA: Austin, Texas	Chromosome	2300	9	14903	168.8	6	14903	168.8	6	92.7
40	Hemiptera	Nezara viridula	Southern green stink bug	NCBI/Ag100pest	GCA_928085145.1	Invasive	2008	-	-	Unknown	France	Chromosome	1200	7	84	181.5	3	631	6.4	52	-
41	Hemiptera	Piezodorus guildinii	Red-banded stink bug	NCBI/Ag100pest	GCA_023052935.1	Invasive	Aug 15, 2020	Pacbio, illumina hiseq	whole adult females	Wild	USA: SIMRU Research Farm, Stoneville, MS	Chromosome	1200	7	807	170.8	4	1267	7.4	47	-
42	Hemiptera	Diaphorina citri	Asian citrus psyllid	NCBI/GISD	GCA_000475195.1	Invasive	-	Illumina HiSeq; PacBio	-	Unknown	-	Scaffold	485.7	466.4	161988	109.9	1096	176470	34.4	3424	86.8
43	Hemiptera	Maconellicoccus hirsutus	Hibiscus mealeybug	NCBI/GISD	GCA_003261595.1	Invasive	Mar 5, 2018	Illumina HiSeq; PacBio	Pooled male and female embryo	Wild	India: Delhi	Contig	189.2	-	-	-	-	28882	50.3	938	-
44	Hymenoptera	Monomorium pharaonis	Pharoe ant	NCBI	GCA_000980195.3	Invasive	-	PacBio	whole adult	Lab	unknown location	Chromosome	325.5	11	725	29.7	5	1172	1.9	48	99.1
45	Hymenoptera	Pseudomyrmex gracilis	Slender twig ant	NCBI	GCA_002006095.1	Invasive	August 30 2011	illumina hiseq	isolation air	Wild	isolation source: air. Country: USA Florida Keys 24.697778 N 81.340278 W.	Scaffold	282.8	-	6556	317.7	190	22172	38.8	1374	98.4
46	Hymenoptera	Apis mellifera	Western honey bee	NCBI	GCA_000002195.1	Invasive	2003	Pacbio	-	Unknown	USA	Chromosome	225.2	16	176	13.6	7	227	5.4	13	98.8
47	Hymenoptera	Apis florea	Dwarf honey bee	NCBI	GCA_000184785.1	Invasive	-	Illumina 454	single haploid drone/ pooled 3 haploid drones	Unknown	unknown location. All from Gene Robinson, University of Illinois.	Scaffold	229	-	6983	2.9	22	18378	24.9	2398	96.8
48	Hymenoptera	Solenopsis invicta	Red fireant	InsectBase	GCA_000188075.1	Invasive	October 1 2018	Pacbio, ONT	male individual	Unknown	USA Florida	Chromosome	378.1	16	219	26.2	7	317	9.4	13	99.1
49	Hymenoptera	Bombus impatiens	Common eastern bumble bee	InsectBase	GCA_000188095.2	Invasive	-	Illumina GAIIx	male brothers	Commercial	USA. 42.6072 N 83.9294 W. 2008	Scaffold	246.9	-	5460	1.4	54	16060	59.1	1125	99
50	Hymenoptera	Bombus terrestris	Buff-tailed bumble bee	InsectBase	GCA_000214255.1	Invasive	-	PacBio	Adult	Wild	UK, Wytham: Rough common	Chromosome	393	18	249	14.6	10	292	6.8	20	98.9
51	Hymenoptera	Linepithema humile	Argentine ant	InsectBase	GCA_000217595.1	Invasive	-	Illumina 454	queens and workers from a genetically bottlenecked supercolony	Wild	Country: "USA: orchard in Santa Clara county, California" 37.2565 N 122.0153 W	Scaffold	219.5	-	3030	1.4	40	18227	35.9	1697	98.9
52	Hymenoptera	Megachile rotundata	Alfalfa leafcutting bee	InsectBase	GCA_000220905.1	Invasive	-	Illumina	haploid male brothers	Commercial	USA	Scaffold	272.7	-	6266	1.7	47	16706	64.2	1148	98.4
53	Hymenoptera	Cephus cinctus	Wheat stem sawfly	NCBI	GCA_000341935.1	Invasive	-	illumina hiseq	individual Male	Wild	USA montana	Scaffold	160.7	-	1897	646	54	10622	44.9	857	-
54	Hymenoptera	Microplitis demolitor	(parasitic wasp)	InsectBase	GCA_000572035.2	Invasive	-	illumina hiseq	strain Clemson	Lab	strain: Queensland-Clemson subculture. Adult male. Australia: Queensland, Dalby. 27.18 S 151.27 E. note: this genome contains the Microplitis demolitor bracovirus. Collection date: 15 March 1981	Scaffold	241.2	-	1794	1.1	50	27508	14.1	4359	96.8
55	Hymenoptera	Ooceraea biroi	Clonal raider ant	NCBI	GCA_000611835.1	Invasive	-	Pacbio, ONT< illumina	-	Unknown	unknown location	Chromosome	223.9	14	139	16.9	6	535	3.7	19	98.6
56	Hymenoptera	Copidosoma floridanum	Ashmead parasitic wasp	NCBI	GCA_000648655.1	Invasive	-	Illumna	Michael lab	Lab	Michael Strand lab raised. Male. South Carolina. Sep 1985	Scaffold	554	-	4840	1.2	130	31515	40.7	3400	90.6
57	Hymenoptera	Vollenhovia emeryi	(ant spp)	InsectBase	GCA_000949405.1	Invasive	-	Illumina Hiseq, Illumina Miseq	-	Lab	unknown location	Scaffold	287.9	-	13258	1.3	61	23916	32.4	2215	99.1
58	Hymenoptera	Wasmannia auropunctata	Little fire ant	InsectBase	GCA_000956235.1	Invasive	-	Roche 454, Illumina GAII	-	Wild	USA: Hawaii	Scaffold	324.1	-	77788	1.2	55	103610	37.9	1666	98.4
59	Hymenoptera	Polistes dominula	European paper wasp	NCBI	GCA_001465965.1	Invasive	2009-08-30	Illumina GAII	male whole bopdy pupa	Wild	introduced population from Pennsylvania USA	Scaffold	208	-	1483	1.6	37	11096	42.3	1199	98.1
60	Hymenoptera	Cardiocondyla obscurior	(Ant spp)	Fourmidable	GCA_019399895.1	Invasive	2009	ONT, Illumina 454	Pooled male and female whole body	Unknown	Brazil	Scaffold	193.1	-	127	6.3	11	189	5.7	13	-
61	Hymenoptera	Vespula vulgaris	Common wasp	NCBI	GCA_905475345.1	Invasive	2019	PacBio	Adult female	Wild	UK, Wytham woods	Chromosome	188.2	25	27	8.7	8	49	8.5	10	98.1
62	Hymenoptera	Diprion similis	Introduced pine sawfly	NCBI/Ag100pest	GCA_021155765.1	Invasive	Sep 21, 2018	Pacbio, illumina novaseq	thorax and abdomen male eonymph	Lab	USA:Kentucky,Lexington; 37.959397, -84.379522	Chromosome	270.2	14	81	19	6	93	16.2	7	94.8
63	Hymenoptera	Neodiprion fabricii	Sawfly	NCBI/Ag100pest	GCA_021155785.1	Invasive	Oct 11, 2018	Pacbio, illumina novaseq	thorax and abdomen male eonymph	Wild	USA:Georgia,Atlanta	Chromosome	260.4	7	72	40.3	4	100	13.7	8	98.3
64	Hymenoptera	Neodiprion lecontei	Redheaded pine sawfly	NCBI/Ag100pest	GCA_021901455.1	Invasive	Sep 28, 2018	Pacbio, illumina novaseq	thorax and abdomen male eonymph	Wild	USA:Kentucky,Lexington	Chromosome	272.1	7	106	41.4	4	168	8.2	11	98.2
65	Hymenoptera	Vespa crabro	European Hornet	NCBI/Ag100pest	GCA_910589235.2	Invasive	Sep 3, 2019	Pacbio	whole organism adult female	Wild	UK Wytham | Rough Common; lat 51.77 long -1.338; elevation 150m	Chromosome	229.3	25	99	9.8	8	207	3	25	98.2
66	Hymenoptera	Vespa mandarinia	Asian giant hornet	NCBI/Ag100pest	GCA_014083535.1	Invasive	Sep 18, 2019	pacbio	Female	Wild	49.152809 N 123.943125 W Canada: Nanaimo, Vancouver Island, British Columbia	Contig	247.7	-	-	-	-	267	2.8	26	-
67	Hymenoptera	Vespula pensylvanica	Western yellowjacket	NCBI/Ag100pest	GCA_014466175.1	Invasive	2017-08	Illumina hiseq	Whole adult male	Unknown	19.43 N 155.21 W USA: Volcano, HI	Chromosome	179.4	25	222	8.5	8	5209	96.6	514	98.3
68	Hymenoptera	Vespula germanica	European wasp	NCBI/GISD	GCA_905340365.1	Invasive	August 7 2019	Illumina	Whole adult female	Wild	51.77 lat -1.339 long Wytham | Rough Common 150m elevation	Chromosome	205.8	25	36	9.4	8	56	6.6	12	-
69	Hymenoptera	Anoplolepis gracilipes	Yellow Crazy Ant	NCBI/GISD	GCA_028658765.1	Invasive	2018	Oxford Nanopore MinION; Illumina NovaSeq	whole body	wild	Thailand: Maha Sarakham	Scaffold	234.5	-	1291	9.7	10	1293	9.7	10	-
70	Lepidoptera	Plutella xylostella	Diamondback moth	NCBI	GCA_000330985.1	Invasive	2019	PacBio	Adult whole	Wild	UK Wytham Great wood	Chromosome	323.3	31	33	11.3	13	39	11	14	99
71	Lepidoptera	Amyelois transitella	Navel orange worm	NCBI	GCA_001186105.1	Invasive	2010	Illumina Hiseq	strain subculture	Lab	USA: 40.11 N 88.26 W. 2010. USA urbana illinois	Scaffold	406.5	-	7301	`.6	62	47095	17.7	5657	99.2
72	Lepidoptera	Pieris rapae	Small white butterfly	NCBI	GCA_001856805.1	Invasive	2019	PacBio	Whole female	Wild	UK, Scotland (A1) Scotland, west linton	Chromosome	256.4	26	39	10.7	12	43	10.7	12	98.5
73	Lepidoptera	Helicoverpa armigera	Cotton bollworm	NCBI	GCA_023701775.1	Invasive	-	Pacbio, Illumina	male adult whole body	Unknown	-	Chromosome	356.7	31	41	12.3	13	109	7.3	16	99.5
74	Lepidoptera	Spodoptera litura	Tobacco cutworm	NCBI	GCA_002706865.1	Invasive	-	Illumina Hiseq	male whole body	Lab	-	Chromosome	429.6	31	2396	929.6	139	12413	68.8	1751	-
75	Lepidoptera	Manduca sexta	Tobacco hornworm	InsectBase	GCA_014839805.1	Invasive	2018	ONT, Illumina Novaseq	Adult, body wing legs	Commercial	USA: Boston	Chromosome	470	28	4056	14.2	14	6226	424.9	297	99
76	Lepidoptera	Ostrinia nubilalis	European corn borer	NCBI/Ag100pest	GCA_008921685.1	Invasive	2013-10	Illumina hiseq	Whole thorax adult female	Lab	USA	Scaffold	454.9	-	362.2	8843	392.5	316	59054	10.6	-
77	Lepidoptera	Pectinophora gossypiella	Pink bollworm	NCBI/Ag100pest	GCA_024362695.1	Invasive	Jul 2, 2019	Pacbio, illumina novaseq	whole body 4th instar female	Lab	USA:Arizona,Maricopa	Chromosome	476.5	30	151	16.7	12	242	8.3	18	98.9
78	Lepidoptera	Spodoptera frugiperda	Fall armyworm	NCBI/Ag100pest	GCA_023101765.3	Invasive	2020-10	ONT, illumina novaseq	Whole larvae	Unknown	Australia	Chromosome	383.9	31	68	13	14	172	4.9	29	99.6
79	Lepidoptera	Plodia interpunctella	Indian meal moth	NCBI/Ag100pest	GCA_022985095.1	Invasive	Sep 20, 2020	Pacbio	Adult whole	Lab	USA: Florida, Gainesville	Contig	300.7	-	-	-	-	117	9.7	14	-
80	Lepidoptera	Cydia pomonella	Codling moth	NCBI/Ag100pest	GCA_003425675.2	Invasive	2013-12	Illumina, PacBIo	adult female	wild	China: Gansu	Scaffold	772.9	-	1717	8.9	24	2301	823.7	232	-
81	Lepidoptera	Lymantria dispar	Spongy moth	NCBI	GCA_016802235.1	Invasive	2010	Pacbio, illumina hiseq	Whole insect	Lab	USA: Maryland, Beltsville	Scaffold	998.4	-	-	-	-	4622	661.9	305	-
82	Lepidoptera	Cactoblastis cactorum	Cactus moth	NCBI/GISD	GCA_020352625.1	Invasive	Jun 27, 2019	Illumina NovaSeq	whole body	wild	39.35746 S 65.71550 W; Argentina: Rio Negro	Scaffold	411.6	-	283211	3.6	25138	348965	2.6	34701	-
83	Lepidoptera	Hyphantria cunea	fall webworm	NCBI/GISD	GCA_003709505.1	Invasive	2005	Illumina	whole body	lab	China: Tianjin	Scaffold	510.5	-	4394	1.1	126	9505	152.3	983	-
84	Blattodea	Coptotermes formosanus	Formosan subterranean termite	NCBI	GCA_013340265.1	Invasive	2018	Illumina novaseq	-	Wild	Japan:Wakayama, Shingu, Ohama	Scaffold	875.7	-	12995	1.4	167	21729	159.7	1481	-
85	Ixodida	Haemaphysalis longicornis	Asian longhorned tick	NCBI/Ag100pest	GCA_013339765.2	Invasive	2017-08	Pacbio	Larvae	Wild	China:Shandong	Chromosome	2600	11	3885	204.9	5	9008	740	709	-
86	Orthoptera	Schistocerca gregaria	Desert locust	NCBI/Ag100pest	GCA_023897955.2	Invasive	Oct 26, 2020	Pacbio	Male 5th instar	Wild	1.38477 N 37.23045 E, Kenya Samburu	Chromosome	8700	12	1474	791.2	5	1786	44.6	54	98.8
87	Orthoptera	Acheta domesticus	House cricket	NCBI/Ag100pest	GCA_014858955.1	Invasive	Apr 1, 2017	Illumina	Adult female	Wild	Thailand: Nakhon Ratchasima	Contig	929.2	-	-	-	-	709385	1.6	177245	-
88	Thysanoptera	Frankliniella occidentalis	Western flower thrip	NCBI/Ag100pest	GCA_000697945.4	Invasive	-	Illumina	whole organism adult female	Lab	-	Scaffold	415.8	-	6263	948.9	102	76032	6.2	11069	-
89	Mesostigmata	Varroa destructor	Honeybee mite	NCBI/GISD	GCA_002443255.1	Invasive	2016-08/2016-11	PacBio RSII; Illumina Sequencing	Pooled male and female	Wild	Japan:Okinawa, OIST, Sea Side apiary	Scaffold	368.8	-	1354	58.5	3	4426	201.9	556	-

## Sheet: reference genome stats
Reference genome statistics
Data points from all genomes within the repositories							Sample specificity
89 genomes											(%)
							Provided development stage:			51	57.3034
							Provided sample sex:			56	62.9213
Frequency of each Order:							tissue type			62	69.6629
		(%)
Coleoptera	14	15.7303					Assembly level:			(%)
Diptera	14	15.7303					Chromosome:		38	42.6966
Hemiptera	15	16.8539					Scaffold:		46	51.6854
Hymenoptera	26	29.2135					Contig:		5	5.61798
Lepidoptera	14	15.7303
Blattodea	1	1.1236
Ixodida	1	1.1236
Orthoptera	2	2.24719
Thysanoptera	1	1.1236
Mesostigmata	1	1.1236
Origin
		(%)
Wild	34	38.2022
Lab	27	30.3371
No information	25	28.0899
Commercial	3	3.37079
Additional metrics
		(%)
No location data:	7	7.86517
No collection year:	36	40.4494

## Sheet: WGS
Sample collection for each genome of invasive species, with the reference genome bolded. Partial genomes were excluded
																								-	-	-	-
No.	Order	Species	Common name	Data resource	genbank accession	BioProject	GEOME record?	SRA	Publication date (not submission as may have been embargoed)	Linked genomes (Y/N)	Wild collected (confirmed in meta data)	Lab strain (y/n)	Unknown (y/n)	Native/ expanded range	Collection date	Geo loc name	Sample type	Development stage	Sex	Assembly level	Revision history? (Y/N)	Notes	Linked Publicatoions (no.)	Linked reference (original)	From reference (for unkown) origin	Location	-
1	Coleoptera	Leptinotarsa decemlineata	Colorado potato beetle	The I5K initiative	GCA_000500325.2	PRJNA171749	N	-	Oct 31, 2017	N	-	-	Y	NA	2010	USA: Long Island, New York	whole body	-	-	Scaffold	Y	-	-	-	No information	-	-
2	-	-	Colorado potato beetle	Zhejiang University	GCA_024712935.1	PRJNA854273	N	-	Aug 25, 2022	N	-	-	Y	NA	2021	China:Xinjiang	whole body	-	-	Chromosome	N	-	-	-	No information	-	-
3	-	-	Colorado potato beetle	University of Wisconsin	GCA_025532065.1	PRJNA750038	N	SRS9601501	Oct 3, 2022	N	-	-	Y	NA	2018	USA: Maryland, Hurlock	Thoracic tissue	-	-	Scaffold	N	-	1	-	No information	Hancock, Wisconsin (HAN: N 44.119753, W -89.535683) and Long Island, New York (LI: N 40.905657, W -72.752664)	-
4	-	-	Colorado potato beetle	University of Wisconsin	GCA_025532075.1	PRJNA750038	N	SRS9601503	Oct 3, 2022	N	-	-	Y	NA	2018	USA: Oregon, Hermiston	Thoracic tissue	-	-	Scaffold	N	-	1	-	No information	Hancock, Wisconsin (HAN: N 44.119753, W -89.535683) and Long Island, New York (LI: N 40.905657, W -72.752664)	-
5	-	-	Colorado potato beetle	University of Wisconsin	GCA_025532095.1	PRJNA750038	N	SRS9601500	Oct 3, 2022	N	-	-	Y	NA	2018	USA: Colorado, Holly	Thoracic tissue	-	-	Scaffold	N	-	1	-	No information	-	-
6	Coleoptera	Onthophagus taurus	Taurus scarab	The I5K initiative	GCA_000648695.2	PRJNA167478	N	-	Oct 31, 2017	N	Y	-	-	Expanded	January 9, 2013	USA: near Chapel Hill, North Carolina	Pooled	-	male and female	Scaffold	N	-	8	-	NA	-	-
7	Coleoptera	Aethina tumida	Small hive beetle	USDA Ag100Pest	GCA_024364675.1	PRJNA825637	N	-	Jul 22, 2022	Y	-	-	Y	NA	April 6, 2021	USA: Maryland, Beltsville	Whole	Adult	male	Chromosome	Y	-	-	-	No information	-	-
8	-	-	Small hive beetle	Small Hive Beetle Consortium	GCA_001937115.1	PRJNA256171	N	SRS1816255	Jan 5, 2017	N	-	-	Y	NA	Mar 3, 2014	USA:Maryland	150 pooled	Larvae	-	Contig	Y	-	10	Nagy NA, Rácz R, Rimington O, Póliska S, Orozco-terWengel P, Bruford MW, Barta Z. Draft genome of a biparental beetle species, Lethrus apterus. BMC Genomics. 2021 Apr 26;22(1):301. doi: 10.1186/s12864-021-07627-w. PMID: 33902445; PMCID: PMC8074431.	Wild collected	Hungary	-
9	Coleoptera	Anoplophora glabripennis	Asian longhorned beetle	The I5K initiative	GCA_000390285.2	PRJNA167479	N	SRS463194	Dec 12, 2017	N	-	-	Y	NA	40756	USA: Otis Air National Guard Base, MA	single larvae minus exoskeleton	larvae	-	Scaffold	N	"mixed" research colony (originating from wild-collected US specimens from several localities)	15	McKenna DD, Scully ED, Pauchet Y, Hoover K, Kirsch R, Geib SM, Mitchell RF, Waterhouse RM, Ahn SJ, Arsala D, Benoit JB, Blackmon H, Bledsoe T, Bowsher JH, Busch A, Calla B, Chao H, Childers AK, Childers C, Clarke DJ, Cohen L, Demuth JP, Dinh H, Doddapaneni H, Dolan A, Duan JJ, Dugan S, Friedrich M, Glastad KM, Goodisman MA, Haddad S, Han Y, Hughes DS, Ioannidis P, Johnston JS, Jones JW, Kuhn LA, …	Wild, field collected	Chicago, illinois, USA	-
10	Coleoptera	Agrilus planipennis	Emerald ash borer	The BCM-HGSC i5K pilot project	GCA_000699045.2	PRJNA230921	N	SRS560201	Jan 3, 2018	N	Y	-	-	Expanded	July 31, 2013	USA: Clinton, Prince George's County, Maryland	Whole body	adult	female	Scaffold	N	infested green ash trees in a residential area	4	Nagy NA, Rácz R, Rimington O, Póliska S, Orozco-terWengel P, Bruford MW, Barta Z. Draft genome of a biparental beetle species, Lethrus apterus. BMC Genomics. 2021 Apr 26;22(1):301. doi: 10.1186/s12864-021-07627-w. PMID: 33902445; PMCID: PMC8074431.	NA	-	-
11	Coleoptera	Oryctes rhinosceros	Coconut rhinoceros beetle	The University of Queensland	GCA_020654165.1	PRJNA752921	N	SRS9765795	Oct 27, 2021	N	Y	-	-	Expanded	43466	Solomon Islands:Guadalcanal	Whole body	adult	female	Scaffold	Y	-	2	Etebari K, Lenancker P, Powell KS, Furlong MJ. Transcriptomics Reveal Several Novel Viruses from Canegrubs (Coleoptera: Scarabaeidae) in Central Queensland, Australia. Viruses. 2022 Mar 21;14(3):649. doi: 10.3390/v14030649. PMID: 35337056; PMCID: PMC8949096.	NA	-	-
12	-	-	Coconut rhinoceros beetle	ICAR-CPCRI, Kasaragod	GCA_019329825.1	PRJNA724335	N	SRS8763276	Jul 23, 2021	N	-	-	Y	NA	2020	India: Kasaragod	whole	3rd instar larvae	-	Scaffold	Y	-	-	-	No information	-	-
13	Coleoptera	Rhyzopertha dominica	Lesser grain borer	USDA ARS Center for Grain and Animal Health Research	GCA_025024175.1	PRJNA449115	N	SRS10287332	Sep 7, 2022	N	-	Y	-	NA	Sep 25, 2013	USA: Kansas, Manhattan	Whole	pupa	male	Scaffold	N	Lab colony	1	Oppert B, Muszewska A, Steczkiewicz K, Šatović-Vukšić E, Plohl M, Fabrick JA, Vinokurov KS, Koloniuk I, Johnston JS, Smith TPL, Guedes RNC, Terra WR, Ferreira C, Dias RO, Chaply KA, Elpidina EN, Tereshchenkova VF, Mitchell RF, Jenson AJ, McKay R, Shan T, Cao X, Miao Z, Xiong C, Jiang H, Morrison WR, Koren S, Schlipalius D, Lorenzen MD, Bansal R, Wang YH, Perkin L, Poelchau M, Friesen K, Olmstead …	NA	-	-
14	Coleoptera	Diabrotica virgifera virgifera	Western corn rootworm	ROTHAMSTED RESEARCH	GCA_917563875.2	PRJEB47906	N	ERS7913729	Jul 29, 2022	N	-	Y	-	NA	1998	USA	-	-	-	Chromosome	Y	-	-	-	No information	-	-
15	-	-	Western corn rootworm	University of Illinois at Urbana-Champaign	GCA_003013835.2	PRJNA432972	N	SRS3158411	Oct 15, 2018	N	-	-	Y	NA	2011	USA	Whole	Adult	female	Scaffold	Y	Lab colony	-	-	NA	-	-
16	Coleoptera	Diorhabda carinulata	Northern tamarisk beetle	University of Idaho	GCA_020975425.1	PRJNA513507	N	-	Nov 24, 2021	N	-	Y	-	NA	2016	USA:Colorado,Palisade	Head, Thorax, Testes	Adult	Male	Scaffold	N	Palisade Insectary Laboratory Culture	-	Stahlke AR, Ozsoy AZ, Bean DW, Hohenlohe PA. Mitochondrial Genome Sequences of Diorhabda carinata and Diorhabda carinulata, Two Beetle Species Introduced to North America for Biological Control. Microbiol Resour Announc. 2019 Aug 29;8(35):e00690-19. doi: 10.1128/MRA.00690-19. PMID: 31467099; PMCID: PMC6715869.	NA	-	-
17	Coleoptera	Anthonomus grandis grandis	Boll weevil	United States Department of Agriculture	GCA_022605725.3	PRJNA767408	N	SRS10385155	Aug 3, 2022	Y	-	-	Y	NA	Aug 7, 2019	USA: McAllen, TX	Whole body	Adult	Male	Chromosome	Y	-	-	-	No information	-	-
18	Coleoptera	Hypothenemus hampei	Coffee berry borer	CENICAFE - Purdue University effort for the genome sequencing of the coffee berry borer	GCA_013372445.1	PRJNA626647	N	SRS6509967	Jun 24, 2020	N	-	Y	-	NA	2010-03	Colombia: Pueblo Bello, Cesar, Colombia	-	-	-	Scaffold	Y	Lab colony	2	Navarro-Escalante L, Hernandez-Hernandez EM, Nuñez J, Acevedo FE, Berrio A, Constantino LM, Padilla-Hurtado BE, Molina D, Gongora C, Acuña R, Stuart J, Benavides P. A coffee berry borer (Hypothenemus hampei) genome assembly reveals a reduced chemosensory receptor gene repertoire and male-specific genome sequences. Sci Rep. 2021 Mar 1;11(1):4900. doi: 10.1038/s41598-021-84068-1. PMID: 33649370; PM…	NA	-	-
19	-	-	Coffee berry borer	NYU School of Medicine	GCA_001012855.1	PRJNA279497	N	SRS917940	May 22, 2015	N	Y	-	-	Expanded	-	Colombia	-	-	-	Scaffold	Y	-	2	Troczka BJ, Richardson E, Homem RA, Davies TGE. An analysis of variability in genome organisation of intracellular calcium release channels across insect orders. Gene. 2018 Sep 5;670:70-86. doi: 10.1016/j.gene.2018.05.075. Epub 2018 May 21. PMID: 29792951; PMCID: PMC6026295.	NA	-	-
20	Coleoptera	Dendroctonus valens	Red terpentine beetle	Insititute of Zoology, China	GCA_024550625.1	PRJNA765904	N	SRS10449609	Aug 5, 2022	N	Y	-	-	Expanded	2017	China: Taiyuan, Shanxi; Tunlanchuan Forest Station	Body	Adult	-	Scaffold	Y	-	-	-	NA	-
21	Coleoptera	Harmonia axyridis	Harlequin ladybird	WELLCOME SANGER INSTITUTE	GCA_914767665.1	PRJEB47373	N	ERS5276689	Sep 16, 2021	Y	Y	-	-	Expanded	June 4 2019	51.772 lat, -1.338 long, Wytham Great Wood, 150m elevation	Whole organism	adult	-	Chromosome	Y	-	-	-	NA	-
22	-	-	Harlequin ladybird	Zhejiang University	GCA_011033045.2	PRJNA579455	N	SRS8074077	2023-01-09	N	-	Y	-	NA	2018	Beijing academy colony originally from cotton fields on campus of BAAFS, China	Body	Adult	-	Chromosome	Y	Lab colony collection (2018)from wild (2013)	-	-	NA	-
23	-	-	Harlequin ladybird	Nagoya University	GCA_003402655.1	PRJDB3183	N	DRS071774	2018-07-25	N	Y	-	-	Native	-	Japan	-	Adult	Female	Scaffold	Y	-	-	-	NA	-
24	-	-	Harlequin ladybird	National Institute for Basic Biology, Japan	GCA_003865315.1	PRJDB7050	N	-	2018-09-26	N	-	-	Y	NA	-	Japan	-	-	-	Scaffold	Y	-	-	-	NA	-
25	-	-	Harlequin ladybird	National Institute for Basic Biology, Japan	GCA_003865295.1	PRJDB7050	N	-	2018-09-26	N	-	-	Y	NA	-	Japan	-	-	-	Scaffold	Y	-	-	-	NA	-
26	-	-	Harlequin ladybird	National Institute for Basic Biology, Japan	GCA_003865275.1	PRJDB7050	N	-	2018-09-26	N	-	-	Y	NA	-	Japan	-	-	-	Scaffold	Y	-	-	-	NA	-
27	Coleoptera	Ips typographus	European spruce bark beetle	Czech University of Life Sciences	GCA_016097725.1	PRJNA671615	N	SRS7576197	Oct 24, 2020	N	Y	-	-	Native	2018-02-01	Norway: Lardal	Whole body	-	Male and female	Contig	Y	-	-	-	NA	-
28	Diptera(Fly)	Drosophila suzukii	Drosophila suzukii	Institut de Biologie du Developpement de Marseille	GCA_013340165.1	PRJNA594550	N	SRS5841449	Jun 15, 2020	Y	Y	-	-	Expanded	40057	USA: Watsonville, CA	-	-	-	Chromosome	Y	-	2	Paris M, Boyer R, Jaenichen R, Wolf J, Karageorgi M, Green J, Cagnon M, Parinello H, Estoup A, Gautier M, Gompel N, Prud'homme B. Near-chromosome level genome assembly of the fruit pest Drosophila suzukii using long-read sequencing. Sci Rep. 2020 Jul 8;10(1):11227. doi: 10.1038/s41598-020-67373-z. PMID: 32641717; PMCID: PMC7343843.	NA	-	-
29	-	-	Drosophila suzukii	BGI	GCA_000472105.1	PRJNA213258	N	-	Sep 30, 2013	N	-	-	Y	NA	-	-	-	-	-	Scaffold	Y	-	1	Chiu JC, Jiang X, Zhao L, Hamm CA, Cridland JM, Saelao P, Hamby KA, Lee EK, Kwok RS, Zhang G, Zalom FG, Walton VM, Begun DJ. Genome of Drosophila suzukii, the spotted wing drosophila. G3 (Bethesda). 2013 Dec 9;3(12):2257-71. doi: 10.1534/g3.113.008185. PMID: 24142924; PMCID: PMC3852387.	Lab	Watsonville, California	-
30	-	-	Drosophila suzukii	CRI-FEM	GCA_000326985.1	PRJEB132	N	ERS379940	Sep 10, 2012	N	-	-	Y	NA	-	Italy:Trentino	-	-	-	Contig	Y	-	-	-	no information	-	-
31	Diptera(Fly)	Bactrocera oleae	Olive fruit fly	McGill University	GCA_001188975.4	PRJNA288990	N	SRS4515061	Apr 30, 2019	N	-	-	Y	NA	1975	Greece	Pooled	-	male and female	Scaffold	Y	-	-	-	no information	-	-
32	-	-	Olive fruit fly	UC Berkeley	GCA_001014625.1	PRJNA268391	N	-	May 28, 2015	N	-	-	Y	NA	-	-	Pooled	adult	male and female	Scaffold	-	-	1	Vicoso B, Bachtrog D. Numerous transitions of sex chromosomes in Diptera. PLoS Biol. 2015 Apr 16;13(4):e1002078. doi: 10.1371/journal.pbio.1002078. PMID: 25879221; PMCID: PMC4400102.	no information	-	-
33	Diptera(Fly)	Ceratitis capitata	mediterannean fruit fly	The i5k Initiative	GCA_000347755.4	PRJNA168120	N	-	Nov 6, 2017	N	-	-	Y	NA	-	-	-	-	-	Scaffold	Y	-	-	-	No information	-	-
34	-	-	mediterannean fruit fly	CENTRE FOR GENOMIC RESEARCH UNIVERSITY OF LIVERPOOL	GCA_905071925.1	PRJEB36344	N	ERS4518998	Nov 22, 2020	N	-	-	Y	NA	-	-	-	-	male	Scaffold	Y	-	1	Ward CM, Aumann RA, Whitehead MA, Nikolouli K, Leveque G, Gouvi G, Fung E, Reiling SJ, Djambazian H, Hughes MA, Whiteford S, Caceres-Barrios C, Nguyen TNM, Choo A, Crisp P, Sim SB, Geib SM, Marec F, Häcker I, Ragoussis J, Darby AC, Bourtzis K, Baxter SW, Schetelig MF. White pupae phenotype of tephritids is caused by parallel mutations of a MFS transporter. Nat Commun. 2021 Jan 21;12(1):491. doi: …	Lab	-	-
35	Diptera(Fly)	Bactrocera dorsalis	Oriental fruit fly	CAS Center for Excellence in Molecular Plant Sciences	GCA_023373825.1	PRJNA793623	N	-	May 16, 2022	N	-	-	Y	NA	43800	China:Wuhan	Whole	adult	female	Chromosome	Y	-	-	-	No information	-	-
36	-	-	Oriental fruit fly	USDA-ARS	GCA_000789215.2	PRJNA208413	N	SRS445409	Dec 3, 2014	N	-	-	Y	NA	-	USA: Hawai'i	Pooled	larvae	-	Scaffold	N	-	5	Augustinos AA, Drosopoulou E, Gariou-Papalexiou A, Asimakis ED, Cáceres C, Tsiamis G, Bourtzis K, Penelope Mavragani-Tsipidou, Zacharopoulou A. Cytogenetic and symbiont analysis of five members of the B. dorsalis complex (Diptera, Tephritidae): no evidence of chromosomal or symbiont-based speciation events. Zookeys. 2015 Nov 26;(540):273-98. doi: 10.3897/zookeys.540.9857. PMID: 26798263; PMCID: P…	Lab	-	-
37	-	-	Oriental fruit fly	Chinese Academy of Inspection and Quarantine	GCA_020283865.1	PRJNA619226	N	SRS6404552	Oct 6, 2021	N	-	Y	-	NA	-	-	thorax tissue	-	female	Chromosome	N	inbred laboratory strain maintained at the Chinese Academy of Inspection and Quarantine (CAIQ), China	-	-	NA	-	-
38	Diptera(Fly)	Bactrocera cucurbitae	Melon fly	USDA ARS	GCA_000806345.2	PRJNA259565	N	-	Dec 23, 2014	N	-	Y	-	NA	-	-	-	USDA-PBARC White Pupae T1	-	Scaffold	Y	This sample group is the combination of the 3 individual BioSamples: SAMN03010452, SAMN03010453, SAMN03010454.	2	Sim SB, Geib SM. A Chromosome-Scale Assembly of the Bactrocera cucurbitae Genome Provides Insight to the Genetic Basis of white pupae. G3 (Bethesda). 2017 Jun 7;7(6):1927-1940. doi: 10.1534/g3.117.040170. PMID: 28450369; PMCID: PMC5473769.	Lab colonies	-	-
39	Diptera(Fly)	Bactrocera latifrons	Bactrocera latifrons	USDA ARS	GCA_001853355.1	PRJNA338810	N	-	Oct 25, 2016	N	-	Y	-	NA	2015	USA: USDA-ARS-PBARC, Hilo, Hawaii	Whole fly	-	-	Scaffold	Y	USDA-ARS-PBARC rearing colony, lab	2	-	-	University of Malaya	-
40	Diptera(Fly)	Mayetiola destructor	Hessian fly	Baylor College of Medicine	GCA_000149185.1	PRJNA45867	N	-	Oct 18, 2010	N	-	-	Y	NA	-	-	-	-	male	Scaffold	Y	-	4	Navarro-Escalante L, Zhao C, Shukle R, Stuart J. BSA-Seq Discovery and Functional Analysis of Candidate Hessian Fly (Mayetiola destructor) Avirulence Genes. Front Plant Sci. 2020 Jun 25;11:956. doi: 10.3389/fpls.2020.00956. PMID: 32670342; PMCID: PMC7330099.	Lab	-	-
41	-	-	Hessian fly	UC Berkeley	GCA_001014435.1	PRJNA268391	N	-	May 28, 2015	N	-	-	Y	NA	-	-	Pooled whole	-	male and female	Scaffold	Y	-	1	Vicoso B, Bachtrog D. Numerous transitions of sex chromosomes in Diptera. PLoS Biol. 2015 Apr 16;13(4):e1002078. doi: 10.1371/journal.pbio.1002078. PMID: 25879221; PMCID: PMC4400102.	no information	-	-
42	Diptera(Fly)	Bactrocera tryoni	Queensland fruit fly	CSIRO	GCA_016617805.2	PRJNA560467	N	-	Jan 19, 2021	N	-	Y	-	NA	2006	Australia:Sydney	Whole	adult	male	Chromosome	Y	lab stock	2	Nardi F, Carapelli A, Boore JL, Roderick GK, Dallai R, Frati F. Domestication of olive fly through a multi-regional host shift to cultivated olives: comparative dating using complete mitochondrial genomes. Mol Phylogenet Evol. 2010 Nov;57(2):678-86. doi: 10.1016/j.ympev.2010.08.008. Epub 2010 Aug 17. PMID: 20723608.	NA	-	-
43	-	-	Queensland fruit fly	Queensland Fruit Fly Consortium	GCA_000695345.1	PRJNA241080	N	-	May 21, 2014	N	-	Y	-	NA	1990s	Australia: Gosford, NSW	Whol	Adult	male	Scaffold	Y	inbred lab stock; collected in 1990s	2	Gilchrist AS, Shearman DC, Frommer M, Raphael KA, Deshpande NP, Wilkins MR, Sherwin WB, Sved JA. The draft genome of the pest tephritid fruit fly Bactrocera tryoni: resources for the genomic analysis of hybridising species. BMC Genomics. 2014 Dec 20;15(1):1153. doi: 10.1186/1471-2164-15-1153. PMID: 25527032; PMCID: PMC4367827.	NA	-	-
44	Diptera(Fly)	Calliphora vicina	Calliphora vicina	UC Berkeley	GCA_001017275.1	PRJNA268391	N	-	Jun 1, 2015	N	-	-	Y	NA	2013	-	Whole pooled	Adult	male and female	Scaffold	Y	-	-	Vicoso B, Bachtrog D. Numerous transitions of sex chromosomes in Diptera. PLoS Biol. 2015 Apr 16;13(4):e1002078. doi: 10.1371/journal.pbio.1002078. PMID: 25879221; PMCID: PMC4400102.	NA	-
45	Diptera(Fly)	Philornis downsi	Avian vampire fly	Kent State University	GCA_019455685.1	PRJNA747990	N	SRS9547757	July 19 2021	N	-	-	Y	NA	November 15 2019	Ecuador	Whole insect	-	-	Scaffold	Y	-	-	-	NA	-
46	Diptera(Mosquito)	Culex quinquefasciatus	Southern house mosquito	-	GCA_015732765.1	PRJNA644878	N	-	Dec 4, 2020	Y	-	Y	-	NA	37681	South Africa: Johannesburg	Poold f1 colony	-	male	Chromosome	Y	Pooled male F1 progeny from single-pair mating lab	-	-	NA	-	-
47	-	-	Southern house mosquito	Broad Institute	GCA_000209185.1	PRJNA18751	N	-	Apr 23, 2007	N	-	-	Y	NA	-	-	-	-	-	Scaffold	Y	-	-	-	No information	-	-
48	Diptera(Mosquito)	Aedes albopictus	Asian tiger mosquito	-	GCA_006496715.1	PRJNA530512	N	SRS4572682	Jun 28, 2019	Y	-	Y	-	NA	2017	Italy: Pavia	Pooled	pupae	male	Scaffold	Y	pool of multiple individuals from the FPA inbred line that was generated from Foshan strain mosquitos lab	-	-	NA	-	-
49	-	-	Asian tiger mosquito	J. Craig Venter Institute	GCA_001876365.2	PRJNA345486	N	SRS1749300	Jan 9, 2017	N	-	Y	-	NA	-	-	whole	larvae	-	Contig	Y	commercially available mosquito cell line	-	-	-	-	-
50	-	-	Asian tiger mosquito	BGI	GCA_001444175.2	PRJNA270274	N	-	Feb 23, 2016	N	-	Y	-	NA	-	China: Foshan, Guangdong Province	Whole	-	female	Scaffold	Y	From an insectory (lab)	4	Chen XG, Jiang X, Gu J, Xu M, Wu Y, Deng Y, Zhang C, Bonizzoni M, Dermauw W, Vontas J, Armbruster P, Huang X, Yang Y, Zhang H, He W, Peng H, Liu Y, Wu K, Chen J, Lirakis M, Topalis P, Van Leeuwen T, Hall AB, Jiang X, Thorpe C, Mueller RL, Sun C, Waterhouse RM, Yan G, Tu ZJ, Fang X, James AA. Genome sequence of the Asian Tiger mosquito, Aedes albopictus, reveals insights into its biology, genetics…	NA	-	-
51	-	-	Asian tiger mosquito	Polo Innovazione di Genomica, Genetica e Biologia	GCA_001574995.1	PRJNA289460	N	SRS1093148	Dec 22, 2015	N	-	-	Y	NA	2004	Italy: Rimini	Whole body	-	-	Contig	Y	-	1	Dritsou V, Topalis P, Windbichler N, Simoni A, Hall A, Lawson D, Hinsley M, Hughes D, Napolioni V, Crucianelli F, Deligianni E, Gasperi G, Gomulski LM, Savini G, Manni M, Scolari F, Malacrida AR, Arcà B, Ribeiro JM, Lombardo F, Saccone G, Salvemini M, Moretti R, Aprea G, Calvitti M, Picciolini M, Papathanos PA, Spaccapelo R, Favia G, Crisanti A, Louis C. A draft genome sequence of an invasive mos…	Generatoin 40 lab	northern Italian city of Rimini (44°03′24″ N 12°33′52″ E	-
52	-	-	Asian tiger mosquito	Armbruster Lab, Georgetown University	GCA_018104305.1	PRJNA699559	N	SRS4572682	Apr 20, 2021	N	-	Y	-	NA	2017	Italy: Pavia	Poled whole body	-	male	Scaffold	Y	pool of multiple individuals from the FPA inbred line that was generated from Foshan strain mosquitos (LAB)	1	Boyle JH, Rastas PMA, Huang X, Garner AG, Vythilingam I, Armbruster PA. A Linkage-Based Genome Assembly for the Mosquito Aedes albopictus and Identification of Chromosomal Regions Affecting Diapause. Insects. 2021 Feb 16;12(2):167. doi: 10.3390/insects12020167. PMID: 33669192; PMCID: PMC7919801.	NA	-	-
53	Diptera(Mosquito)	Aedes aegypti	Yellow fever mosquito	Aedes aegypti Genome Working Group (AGWG)	GCA_002204515.1	PRJNA318737	N	-	Jun 22, 2017	N	-	Y	-	NA	-	-	pooled x80 siblings	-	male	Chromosome	Y	3 generations of single pair inbreeding from LVPIB12 (lab)	38	Matthews BJ, Dudchenko O, Kingan SB, Koren S, Antoshechkin I, Crawford JE, Glassford WJ, Herre M, Redmond SN, Rose NH, Weedall GD, Wu Y, Batra SS, Brito-Sierra CA, Buckingham SD, Campbell CL, Chan S, Cox E, Evans BR, Fansiri T, Filipović I, Fontaine A, Gloria-Soria A, Hall R, Joardar VS, Jones AK, Kay RGG, Kodali VK, Lee J, Lycett GJ, Mitchell SN, Muehling J, Murphy MR, Omer AD, Partridge FA, Pel…	NA	-	-
54	-	-	Yellow fever mosquito	VectorBase	GCA_000004015.3	PRJNA12434	N	-	Apr 30, 2014	N	-	-	Y	NA	-	-	-	-	-	Scaffold	Y	-	5	Nene V, Wortman JR, Lawson D, Haas B, Kodira C, Tu ZJ, Loftus B, Xi Z, Megy K, Grabherr M, Ren Q, Zdobnov EM, Lobo NF, Campbell KS, Brown SE, Bonaldo MF, Zhu J, Sinkins SP, Hogenkamp DG, Amedeo P, Arensburger P, Atkinson PW, Bidwell S, Biedler J, Birney E, Bruggner RV, Costas J, Coy MR, Crabtree J, Crawford M, Debruyn B, Decaprio D, Eiglmeier K, Eisenstadt E, El-Dorry H, Gelbart WM, Gomes SL, Ham…	inbred lab strain	-	-
55	-	-	Yellow fever mosquito	St. Xavier's College	GCA_014049715.1	PRJNA637814	N	-	Aug 3, 2020	N	-	-	Y	NA	-	India: Tamil Nadu	whole insect	adult	-	Contig	Y	-	-	-	No information	-	-
56	-	-	Yellow fever mosquito	UCSF	GCA_021653915.1	PRJNA398563	N	SRS2644426	Jan 27, 2022	N	-	-	Y	NA	-	-	Embryo cell culture	-	-	Contig	Y	-	2	Whitfield ZJ, Dolan PT, Kunitomi M, Tassetto M, Seetin MG, Oh S, Heiner C, Paxinos E, Andino R. The Diversity, Structure, and Function of Heritable Adaptive Immunity Sequences in the Aedes aegypti Genome. Curr Biol. 2017 Nov 20;27(22):3511-3519.e7. doi: 10.1016/j.cub.2017.09.067. Epub 2017 Nov 9. PMID: 29129531; PMCID: PMC5698160.	no information	-	-
57	-	-	Yellow fever mosquito	Cornell University	GCA_025407655.1	PRJNA754162	N	SRS12097699	Sep 27, 2022	N	-	Y	-	NA	44348	USA: Ithaca, NY	whole	adult	body	Chromosome	Y	lab cultured	1	Fisher CR, Wilson M, Scott JG. A chromosome-level assembly of the widely used Rockefeller strain of Aedes aegypti, the yellow fever mosquito. G3 (Bethesda). 2022 Nov 4;12(11):jkac242. doi: 10.1093/g3journal/jkac242. PMID: 36086997; PMCID: PMC9635639.	No information	-	-
58	Diptera(Mosquito)	Anopheles stephensi	Asian malaria mosquito	University of California Irvine	GCA_013141755.1	PRJNA629843	N	SRS6585974	Jun 9, 2020	N	-	-	Y	NA	-	-	pooled whole body	-	male and female	Chromosome	Y	-	4	Chakraborty M, Ramaiah A, Adolfi A, Halas P, Kaduskar B, Ngo LT, Jayaprasad S, Paul K, Whadgar S, Srinivasan S, Subramani S, Bier E, James AA, Emerson JJ. Hidden genomic features of an invasive malaria vector, Anopheles stephensi, revealed by a chromosome-level genome assembly. BMC Biol. 2021 Feb 10;19(1):28. doi: 10.1186/s12915-021-00963-z. Erratum in: BMC Biol. 2022 May 2;20(1):96. PMID: 335681…	Lab strain	-	-
59	-	-	Asian malaria mosquito	Virgina Tech	GCA_000300775.2	PRJNA167914	N	-	Jul 19, 2013	N	-	-	Y	NA	-	-	-	-	-	Scaffold	Y	-	4	Jiang X, Peery A, Hall AB, Sharma A, Chen XG, Waterhouse RM, Komissarov A, Riehle MM, Shouche Y, Sharakhova MV, Lawson D, Pakpour N, Arensburger P, Davidson VL, Eiglmeier K, Emrich S, George P, Kennedy RC, Mane SP, Maslen G, Oringanje C, Qi Y, Settlage R, Tojo M, Tubio JM, Unger MF, Wang B, Vernick KD, Ribeiro JM, James AA, Michel K, Riehle MA, Luckhart S, Sharakhov IV, Tu Z. Genome analysis of a…	Lab colony deriver from indian samples	-	-
60	-	-	Asian malaria mosquito	Broad Institute	GCA_000349045.1	PRJNA191554	N	-	Mar 28, 2013	N	-	-	Y	NA	-	-	-	-	-	Scaffold	Y	-	4	Lequime S, Lambrechts L. Discovery of flavivirus-derived endogenous viral elements in Anopheles mosquito genomes supports the existence of Anopheles-associated insect-specific flaviviruses. Virus Evol. 2017 Jan 5;3(1):vew035. doi: 10.1093/ve/vew035. PMID: 28078104; PMCID: PMC5217911.	no information	-	-
61	-	-	Asian malaria mosquito	Institute of Bioinformatics and Applied Biotechnology	GCA_003448955.2	PRJNA473393	N	-	Jan 22, 2019	N	-	-	Y	NA	-	-	-	-	-	Chromosome	Y	-	1	Chida AR, Ravi S, Jayaprasad S, Paul K, Saha J, Suresh C, Whadgar S, Kumar N, Rao K R, Ghosh C, Choudhary B, Subramani S, Srinivasan S. A Near-Chromosome Level Genome Assembly of Anopheles stephensi. Front Genet. 2020 Nov 16;11:565626. doi: 10.3389/fgene.2020.565626. PMID: 33312190; PMCID: PMC7703621.	no information	-	-
62	-	-	Asian malaria mosquito	Institute of Bioinformatics and Applied Biotechnology	GCA_003448975.2	PRJNA473393	N	-	Jan 22, 2019	N	-	-	Y	NA	-	-	-	-	-	Chromosome	Y	-	1	Chida AR, Ravi S, Jayaprasad S, Paul K, Saha J, Suresh C, Whadgar S, Kumar N, Rao K R, Ghosh C, Choudhary B, Subramani S, Srinivasan S. A Near-Chromosome Level Genome Assembly of Anopheles stephensi. Front Genet. 2020 Nov 16;11:565626. doi: 10.3389/fgene.2020.565626. PMID: 33312190; PMCID: PMC7703621.	no information	-	-
63	-	-	Asian malaria mosquito	Virginia Tech	GCA_017562265.1	PRJNA660041	N	SRS6404594	Mar 24, 2021	N	-	Y	-	NA	-	India	mixed embryo	-	-	Chromosome	Y	mosquito colony	1	Lukyanchikova V, Nuriddinov M, Belokopytova P, Taskina A, Liang J, Reijnders MJMF, Ruzzante L, Feron R, Waterhouse RM, Wu Y, Mao C, Tu Z, Sharakhov IV, Fishman V. Anopheles mosquitoes reveal new principles of 3D genome organization in insects. Nat Commun. 2022 Apr 12;13(1):1960. doi: 10.1038/s41467-022-29599-5. PMID: 35413948; PMCID: PMC9005712.	Lab colony	-	-
64	-	-	Asian malaria mosquito	IBAB	GCA_020882675.1	PRJNA746765	N	-	Nov 17, 2021	N	-	Y	-	NA	-	-	Whole insect	-	-	Chromosome	Y	60 individual iso-females homogenized over five generations (lab)	1	Thakare A, Ghosh C, Alalamath T, Kumar N, Narang H, Whadgar S, Paul K, Shrotri S, Kumar S, Soumya M, Rao R, Chakraborty M, Choudhary B, Ghosh SK, Subramani S, Swain S, Srinivasan S. The genome trilogy of Anopheles stephensi, an urban malaria vector, reveals structure of a locus associated with adaptation to environmental heterogeneity. Sci Rep. 2022 Mar 4;12(1):3610. doi: 10.1038/s41598-022-07462…	NA	-	-
65	-	-	Asian malaria mosquito	IBAB	GCA_023078585.1	PRJNA757559	N	-	Apr 22, 2022	N	-	-	Y	NA	-	India: Bangalore	Whole insect	-	-	Chromosome	Y	-	2	Thakare A, Ghosh C, Alalamath T, Kumar N, Narang H, Whadgar S, Paul K, Shrotri S, Kumar S, Soumya M, Rao R, Chakraborty M, Choudhary B, Ghosh SK, Subramani S, Swain S, Srinivasan S. The genome trilogy of Anopheles stephensi, an urban malaria vector, reveals structure of a locus associated with adaptation to environmental heterogeneity. Sci Rep. 2022 Mar 4;12(1):3610. doi: 10.1038/s41598-022-07462…	lab	-	-
66	Hemiptera	Myzus persicae	Green peach aphid	IAGC	GCA_001856785.1	PRJNA319804	N	SRS1417173	Sep 19, 2016	N	-	-	Y	NA	-	-	Wole	adult	female	Scaffold	N	-	5	Mathers TC, Chen Y, Kaithakottil G, Legeai F, Mugford ST, Baa-Puyoulet P, Bretaudeau A, Clavijo B, Colella S, Collin O, Dalmay T, Derrien T, Feng H, Gabaldón T, Jordan A, Julca I, Kettles GJ, Kowitwanich K, Lavenier D, Lenzi P, Lopez-Gomollon S, Loska D, Mapleson D, Maumus F, Moxon S, Price DR, Sugio A, van Munster M, Uzest M, Waite D, Jander G, Tagu D, Wilson AC, van Oosterhout C, Swarbreck D, H…	No information	-	-
67	Hemiptera	Acyrthosiphon pisum	Pea Aphid	The University of Texas at Austin	GCA_005508785.2	PRJNA496478	N	-	May 20, 2019	N	-	Y	-	NA	-	30.29 N 97.73 W	-	-	-	Chromosome	Y	Lab	2	Li Y, Park H, Smith TE, Moran NA. Gene Family Evolution in the Pea Aphid Based on Chromosome-Level Genome Assembly. Mol Biol Evol. 2019 Oct 1;36(10):2143-2156. doi: 10.1093/molbev/msz138. PMID: 31173104; PMCID: PMC6759078.	NA	-	-
68	-	-	Pea Aphid	Baylor College of Medicine	GCA_000142985.2	PRJNA13657	N	SRS000247	Jun 24, 2010	N	-	Y	-	NA	-	-	-	-	-	Scaffold	Y	produced from a single generation of inbreeding of strain LSR1 lab	17	-	No information	-	-
69	Hemiptera	Cimex lectularius	Bed bug	The i5k Initiative	GCA_000648675.3	PRJNA167477	N	SRS580017	Dec 12, 2017	N	-	Y	-	NA	-	-	-	-	-	Scaffold	Y	isolated after 5 generations of single pair matings of specimens derived from the Fort Dix colony established and maintained in culture in Harold Harlan's lab since 1973	7	Benoit JB, Adelman ZN, Reinhardt K, Dolan A, Poelchau M, Jennings EC, Szuter EM, Hagan RW, Gujar H, Shukla JN, Zhu F, Mohan M, Nelson DR, Rosendale AJ, Derst C, Resnik V, Wernig S, Menegazzi P, Wegener C, Peschel N, Hendershot JM, Blenau W, Predel R, Johnston PR, Ioannidis P, Waterhouse RM, Nauen R, Schorn C, Ott MC, Maiwald F, Johnston JS, Gondhalekar AD, Scharf ME, Peterson BF, Raje KR, Hottel …	NA	-	-
70	-	-	Bed bug	Weill Cornell Medical College	GCA_001460545.1	PRJNA259363	N	SRS749263	Dec 4, 2015	N	Y	-	-	NA	2012	"home"	-	-	-	Scaffold	Y	-	3	Sergios-Orestis Kolokotronis, Jonathan Foox, Jeffrey A. Rosenfeld, Mercer R. Brugler, Darryl Reeves, Joshua B. Benoit, Warren Booth, Grant Robison, Michael Steffen, Zoe Sakas, Subba R. Palli, Coby Schal, Stephen Richards, Apurva Narechania, Richard H. Baker, Louis N. Sorkin, George Amato, Christopher E. Mason, Mark E. Siddall & Rob DeSalle (2016) The mitogenome of the bed bug Cimex lectularius (H…	Lab strain	-	-
71	Hemiptera	Halyomorpha halys	BMSB	The i5k Initiative	GCA_000696795.2	PRJNA168118	N	-	Oct 15, 2019	Y	-	Y	-	NA	-	-	Whole	adult	female	Scaffold	Y	undomesticated insect; lab	1	Kapantaidaki DE, Evangelou VI, Morrison WR 3rd, Leskey TC, Brodeur J, Milonas P. Halyomorpha halys (Hemiptera: Pentatomidae) Genetic Diversity in North America and Europe. Insects. 2019 Jun 17;10(6):174. doi: 10.3390/insects10060174. PMID: 31212913; PMCID: PMC6628459.	NA	-	-
72	Hemiptera	Diuraphis noxia	Russian wheat aphid	USDA-ARS	GCA_001186385.1	PRJNA233413	N	-	Jul 23, 2015	N	Y	Y	-	Expanded	2012	USA	whole	adult	female	Scaffold	Y	Field collection	6	Nicholson SJ, Nickerson ML, Dean M, Song Y, Hoyt PR, Rhee H, Kim C, Puterka GJ. The genome of Diuraphis noxia, a global aphid pest of small grains. BMC Genomics. 2015 Jun 5;16:429. doi: 10.1186/s12864-015-1525-1. PMID: 26044338; PMCID: PMC4561433.	NA	-	-
73	-	-	Russian wheat aphid	University of Stellenbosch	GCA_001465515.1	PRJNA297165	N	SRS1158039	Dec 14, 2015	N	-	Y	-	NA	2013	South Africa: Stellenbosch	-	-	Female	Contig	Y	Lab	3	Burger NFV, Botha AM. Genome of Russian wheat aphid an economically important cereal aphid. Stand Genomic Sci. 2017 Dec 28;12:90. doi: 10.1186/s40793-017-0307-6. PMID: 29299110; PMCID: PMC5745598.	NA	-	-
74	Hemiptera	Bemisia tabaci	Sweet potato white fly	Cornell University	GCA_001854935.1	PRJNA312470	N	SRS1302125	Oct 26, 2016	N	-	-	Y	NA	-	USA:South Carolina, Charleston	whole	adult	-	Scaffold	Y	GEOME linked metadata is different to that provided by NCBI. Discrepencies in date and sex	12	Thao ML, Baumann L, Baumann P. Organization of the mitochondrial genomes of whiteflies, aphids, and psyllids (Hemiptera, Sternorrhyncha). BMC Evol Biol. 2004 Aug 3;4:25. doi: 10.1186/1471-2148-4-25. PMID: 15291971; PMCID: PMC512530.	Laboratory strain/Davis, Calif./6, 2002/B. W. Falk	-	-
75	-	-	Sweet potato white fly	Chinese Academy of Agricultural Science Institute of Vegetables and Flowers	GCA_003994315.1	PRJNA276952	N	-	Dec 11, 2018	N	-	Y	-	NA	October 1st 2012	China: Beijing	Whole body	-	-	Scaffold	Y	Lab	2	Xie W, Chen C, Yang Z, Guo L, Yang X, Wang D, Chen M, Huang J, Wen Y, Zeng Y, Liu Y, Xia J, Tian L, Cui H, Wu Q, Wang S, Xu B, Li X, Tan X, Ghanim M, Qiu B, Pan H, Chu D, Delatte H, Maruthi MN, Ge F, Zhou X, Wang X, Wan F, Du Y, Luo C, Yan F, Preisser EL, Jiao X, Coates BS, Zhao J, Gao Q, Xia J, Yin Y, Liu Y, Brown JK, Zhou XJ, Zhang Y. Genome sequencing of the sweetpotato whitefly Bemisia tabaci…	NA	-	-
76	-	-	Sweet potato white fly	Cornell University	GCA_004919745.1	PRJNA418329	N	SRS2706950	Apr 29, 2019	N	-	-	Y	NA	-	Tanzania	whole	adult	-	Scaffold	Y	-	2	Chen W, Wosula EN, Hasegawa DK, Casinga C, Shirima RR, Fiaboe KKM, Hanna R, Fosto A, Goergen G, Tamò M, Mahuku G, Murithi HM, Tripathi L, Mware B, Kumar LP, Ntawuruhunga P, Moyo C, Yomeni M, Boahen S, Edet M, Awoyale W, Wintermantel WM, Ling KS, Legg JP, Fei Z. Genome of the African cassava whitefly Bemisia tabaci and distribution and genetic diversity of cassava-colonizing whiteflies in Africa. …	Wild	single field in Murumba Village, Chato District, northwestern Tanzania	10,000 cassava-colonizing whiteflies
77	-	-	Sweet potato white fly	National Resource Institute (NRI)	GCA_902825415.1	PRJEB28507	N	ERS3482101	Feb 12, 2021	N	Y	Y	-	Native (range expanded)	-	Kayingo, Uganda	Male	-	Male	Scaffold	Y	SSA1-SG1 Uganda population of Bemisia tabaci	-	-	NA	-	-
78	-	-	Sweet potato white fly	National Resource Institute (NRI)	GCA_902825425.1	PRJEB28507	N	ERS3672472	Feb 12, 2021	N	Y	-	-	Native (range expanded)	-	Africa- Port Harcourt, nigeria	-	adult	Male	Contig	Y	-	-	-	NA	-	-
79	-	-	Sweet potato white fly	National Resource Institute (NRI)	GCA_903994095.1	PRJEB39408	N	ERS4870019	Feb 12, 2021	N	Y	-	-	Native (range expanded)	-	Namulonge, Uganda	-	-	Male	Scaffold	Y	-	-	-	NA	-	-
80	-	-	Sweet potato white fly	National Resource Institute (NRI)	GCA_903994105.1	PRJEB39408	N	ERS4869811	Feb 12, 2021	N	Y	-	-	Native (range expanded)	43466	Salem, Tamil Nadu	-	Adult	Male	Contig	Y	-	-	-	NA	-	-
81	-	-	Sweet potato white fly	National Resource Institute (NRI)	GCA_903994115.1	PRJEB35304	N	ERS4366837	Feb 12, 2021	N	Y	-	-	Native (range expanded)	-	Nkalagu, nigeria	-	Adult	Male	Contig	Y	-	-	-	NA	-	-
82	-	-	Sweet potato white fly	National Resource Institute (NRI)	GCA_903994125.1	PRJEB35304	N	ERS4366836	Feb 12, 2021	N	Y	-	-	Native (range expanded)	-	Argungu, Kebbi State, Nigeria	-	Adult	Male	Contig	Y	-	-	-	NA	-	-
83	Hemiptera	Aphis glycines	soybean aphid	Puerto Rico Science, Technology and Research Trust	GCA_009761285.1	PRJNA551277	N	SRS5417754	Dec 17, 2019	N	-	Y	-	NA	Aug 24, 2000	USA: Illinois, Urbana	Whole	-	female	Scaffold	Y	lab cultured	-	-	NA	-	-
84	-	-	soybean aphid	Brandon University	GCA_009928515.1	PRJNA312843	N	SRS1319007	Jan 24, 2020	N	Y	-	-	Expanded	Jul 12, 2013	USA	Whole	-	female	Scaffold	Y	Isolated from soybean fields	1	Mathers TC. Improved Genome Assembly and Annotation of the Soybean Aphid (Aphis glycines Matsumura). G3 (Bethesda). 2020 Mar 5;10(3):899-906. doi: 10.1534/g3.119.400954. PMID: 31969427; PMCID: PMC7056979.	NA	-	-
85	Hemiptera	Laodelphax striatellus	Small brown planthopper	Zhejiang University	GCA_017141395.1	PRJNA681673	N	-	Mar 9, 2021	N	-	-	Y	NA	-	China:Hangzhou	Pooled whole	-	male	Chromosome	Y	-	-	-	No information	-	-
86	-	-	Small brown planthopper	Institute of Zoology, Chinese Academy of Sciences	GCA_003335185.2	PRJNA393384	N	SRS2343655	Feb 15, 2019	N	-	-	Y	NA	Dec 25, 2014	China: Beijing	Whole body	-	-	Scaffold	Y	-	5	Zhu J, Jiang F, Wang X, Yang P, Bao Y, Zhao W, Wang W, Lu H, Wang Q, Cui N, Li J, Chen X, Luo L, Yu J, Kang L, Cui F. Genome sequence of the small brown planthopper, Laodelphax striatellus. Gigascience. 2017 Dec 1;6(12):1-12. doi: 10.1093/gigascience/gix109. PMID: 29136191; PMCID: PMC5740986.	inbred lab strain	-	-
87	-	-	Small brown planthopper	Huazhong Agricultural University	GCA_014465815.1	PRJNA591478	N	-	Sep 9, 2020	N	-	-	Y	NA	Jun 15, 2018	China: Wuhan	Whole body	-	-	Chromosome	Y	-	2	Ma W, Xu L, Hua H, Chen M, Guo M, He K, Zhao J, Li F. Chromosomal-level genomes of three rice planthoppers provide new insights into sex chromosome evolution. Mol Ecol Resour. 2021 Jan;21(1):226-237. doi: 10.1111/1755-0998.13242. Epub 2020 Nov 18. PMID: 32780934.	Wild collected from rice fields	Wuhan, Hubei Province, China	-
88	Hemiptera	Aphis gossypii	Cotton aphid	Yangzhou University	GCA_020184175.2	PRJNA719918	N	SRS8652441	Sep 30, 2021	N	Y	-	-	Unknown origin	2016-05	China: Anyang	Whole body	-	-	Chromosome	Y	-	-	-	NA	-	-
89	-	-	Cotton aphid	Institute of Plant Physiology and Ecology,SIBS,CAS	GCA_004010815.2	PRJNA431119	N	-	Jan 10, 2019	N	-	-	Y	NA	2013-10	China: Shanghai	Whole body	Adult	Female	Scaffold	Y	-	3	Zhang S, Luo J, Wang C, Lv L, Li C, Jiang W, Cui J, Rajput LB. Complete mitochondrial genome of Aphis gossypii Glover (Hemiptera: Aphididae). Mitochondrial DNA A DNA Mapp Seq Anal. 2016;27(2):854-5. doi: 10.3109/19401736.2014.919474. Epub 2014 May 27. PMID: 24865902.	wild	37°45′74″N, 126°94′84″E	-
90	-	-	Cotton aphid	Yangzhou University	GCA_020184165.1	PRJNA719918	N	SRS8652442	Sep 30, 2021	N	Y	-	-	Unknown origin	2018-06	China: Anyang	Whole body	-	-	Chromosome	Y	-	-	-	NA	-	-
91	-	-	Cotton aphid	ROTHAMSTED RESEARCH	GCA_917880025.3	PRJEB47895	N	ERS7987482	Sep 13, 2022	N	-	-	Y	NA	2001	Germany	-	-	-	Chromosome	Y	-	-	-	no information	-	-
92	Hemiptera	Melanaphis sacchari	Sugarcane aphid	USDA-ARS Center for Grain and Animal Health Research	GCA_002803265.2	PRJNA413550	N	SRS2610331	Jun 22, 2018	N	-	-	Y	NA	2017-01	USA: Lincoln, NE	Whole body	Adult	-	Scaffold	Y	-	-	-	no information	-	-
93	Hemiptera	Homalodisca vitripennis	Glassy-winged sharpshooter	University of Texas at Austin	GCA_021130785.2	PRJNA776266	N	SRS10958203	Jan 26, 2022	N	Y	-	-	Native	2020-08	30.286583 N 97.733265 W USA: Austin, Texas	Pooled whole body	adult	male and female	Chromosome	Y	Pooled DNA from 3 wild-caught individuals of H. vitripennis.	1	Li Z, Li Y, Xue AZ, Dang V, Holmes VR, Johnston JS, Barrick JE, Moran NA. The Genomic Basis of Evolutionary Novelties in a Leafhopper. Mol Biol Evol. 2022 Sep 1;39(9):msac184. doi: 10.1093/molbev/msac184. PMID: 36026509; PMCID: PMC9450646.	NA	-	-
94	-	-	-	The i5k Initiative	GCA_000696855.2	PRJNA168119	N	-	Jun 15, 2018	N	-	Y	-	NA	-	USA: southeast Florida	Pooled whole body	Adult	Male and female	Scaffold	Y	Lab colony	4	Pascar J, Chandler CH. A bioinformatics approach to identifying Wolbachia infections in arthropods. PeerJ. 2018 Sep 3;6:e5486. doi: 10.7717/peerj.5486. PMID: 30202647; PMCID: PMC6126470.	NA	-	-
95	-	-	-	University of California, Riverside	GCA_019364655.1	PRJNA717305	N	SRS8727488	Jul 27, 2021	N	Y	-	-	Expanded	Aug 23, 2019	35.985913 N 118.968921 W USA: California, Tulare Co, Porterville, Ave 108/Rd 270	Pooled 3 whole insects	Adult	-	Scaffold	Y	-	2	Ettinger CL, Byrne FJ, Collin MA, Carter-House D, Walling LL, Atkinson PW, Redak RA, Stajich JE. Improved draft reference genome for the Glassy-winged Sharpshooter (Homalodisca vitripennis), a vector for Pierce's disease. G3 (Bethesda). 2021 Sep 27;11(10):jkab255. doi: 10.1093/g3journal/jkab255. PMID: 34568917; PMCID: PMC8496328.	NA	-	-
96	Hemiptera	Nezara viridula	Southern green stink bug	ROTHAMSTED RESEARCH	GCA_928085145.1	PRJEB47893	N	ERS7987468	Jun 30, 2022	N	-	-	Y	NA	2008	France	-	-	Unknown	Chromosome	Y	-	-	-	No information	-	-
97	Hemiptera	Piezodorus guildinii	Red-banded stink bug	USDA-ARS	GCA_023052935.1	PRJNA686660	N	-	Apr 27, 2022	N	Y	-	-	Expanded	Aug 15, 2020	USA: SIMRU Research Farm, Stoneville, MS	Whole body	Adult	females	Chromosome	Y	-	1	Saha S, Allen KC, Mueller LA, Reddy GVP, Perera OP. Chromosome length genome assembly of the redbanded stink bug, Piezodorus guildinii (Westwood). BMC Res Notes. 2022 Mar 22;15(1):115. doi: 10.1186/s13104-022-05924-5. PMID: 35317820; PMCID: PMC8939125.	NA	-	-
98	-	-	Red-banded stink bug	LSUAgcenter	GCA_000786065.1	PRJNA263369	N	-	Nov 21, 2014	N	Y	-	-	Expanded	Aug 29, 2013	USA: Jeanerette, LA, Iberia Research Station of the LSU Agcenter	-	-	-	Scaffold	Y	-	1	Saha S, Allen KC, Mueller LA, Reddy GVP, Perera OP. Chromosome length genome assembly of the redbanded stink bug, Piezodorus guildinii (Westwood). BMC Res Notes. 2022 Mar 22;15(1):115. doi: 10.1186/s13104-022-05924-5. PMID: 35317820; PMCID: PMC8939125.	NA	-	-
99	Hemiptera	Diaphorina citri	Asian citrus psyllid	International Psyllid Genome Consortium	GCA_000475195.1	PRJNA29447	N	SRS105338	Oct 22, 2013	N	-	-	Y	NA	-	-	-	-	-	Scaffold	Y	-	-	-	NA	-
100	-	-	Asian citrus psyllid	University of California, Davis	GCA_024506315.2	PRJNA800468	N	SRS11964020	2022	-	Y	-	-	Expanded	2011	USA: Los Angeles, CA	whole	adult	male	Scaffold	-	-	-	-	DOI: 10.1093/dnares/dsac027	-
101	-	-	Asian citrus psyllid	University of California, Davis	GCA_024506325.2	PRJNA800468	N	SRS11964019	2022	-	Y	-	-	Native	2015	Taiwan	whole	adult	male	Scaffold	-	-	-	-	DOI: 10.1093/dnares/dsac027	-
102	-	-	Asian citrus psyllid	University of California, Davis	GCA_024506275.2	PRJNA800468	N	SRS11964018	2022	-	Y	-	-	Expanded	2019	Uruguay	whole	adult	male	Scaffold	-	-	-	-	DOI: 10.1093/dnares/dsac027	-
103	Hemiptera	Maconellicoccus hirsutus	Hibiscus mealeybug	University of Delhi	GCA_003261595.1	PRJNA436884	N	SRS8102901	June 25 2018	N	Y	-	-	Native	December 25 2012	India: Delhi	Whole	embryo	Pooled male and female	Contig	Y	-	1	-	NA	-
104	-	-	Hibiscus mealeybug	UNIVERSITY OF SOUTH BOHEMIA	GCA_900064465.1	PRJEB12066	N	ERS1006242	2013-03-26	N	-	-	Y	NA	-	-	-	-	-	Scaffold	Y	-	2	-	NA	-
105	Hymenoptera	Monomorium pharaonis	Pharoe ant	BGI	GCA_013373865.2	PRJNA634441	N	-	Aug 14, 2020	N	-	Y	-	NA	-	-	Whole body	adult	female	Chromosome	Y	inbreeding, lab	1	Gao Q, Xiong Z, Larsen RS, Zhou L, Zhao J, Ding G, Zhao R, Liu C, Ran H, Zhang G. High-quality chromosome-level genome assembly and full-length transcriptome analysis of the pharaoh ant Monomorium pharaonis. Gigascience. 2020 Dec 15;9(12):giaa143. doi: 10.1093/gigascience/giaa143. PMID: 33319913; PMCID: PMC7736795.	NA	-	-
106	-	-	Pharoe ant	Ecology and Evolution Unit at the Okinawa Institute of Science and Technology	GCA_000980195.3	PRJDB3164	N	DRS016598	Apr 22, 2015	N	-	Y	-	NA	-	-	-	-	-	Scaffold	Y	lab cultured	4	Mikheyev AS, Linksvayer TA. Genes associated with ant social behavior show distinct transcriptional and evolutionary patterns. Elife. 2015 Jan 26;4:e04775. doi: 10.7554/eLife.04775. PMID: 25621766; PMCID: PMC4383337.	NA	-	-
107	-	-	Pharoe ant	University of Pennsylvania	GCA_003260585.2	PRJNA474713	N	-	Feb 6, 2019	N	-	Y	-	NA	42887	USA:Pennsylvania	Whole body	-	-	Scaffold	Y	Lab	-	-	NA	-	-
108	-	-	Pharoe ant	University of Lausanne	GCA_003575265.1	PRJNA475324	N	-	Sep 19, 2018	N	-	Y	-	NA	2011	Denmark: Copenhagen	Wholea	adult	male	Scaffold	Y	lab-reared colony	1	Privman E, Cohen P, Cohanim AB, Riba-Grognuz O, Shoemaker D, Keller L. Positive selection on sociobiological traits in invasive fire ants. Mol Ecol. 2018 Aug;27(15):3116-3130. doi: 10.1111/mec.14767. Epub 2018 Jul 11. PMID: 29920818.	NA	-	-
109	Hymenoptera	Pseudomyrmex gracilis	Slender twig ant	Field Museum of Natural History	GCA_002006095.1	PRJNA268384	N	SRS809568	Feb 23, 2017	N	Y	-	-	Expanded	Aug 30, 2011	USA: Florida Keys 24.697778 N 81.340278 W	-	-	-	Scaffold	Y	-	3	Rubin BE, Moreau CS. Comparative genomics reveals convergent rates of evolution in ant-plant mutualisms. Nat Commun. 2016 Aug 25;7:12679. doi: 10.1038/ncomms12679. PMID: 27557866; PMCID: PMC5007375.	NA	-	-
110	Hymenoptera	Apis mellifera	Western honey bee	Uppsala University	GCA_003254395.2	PRJNA10625	N	SRS4805960	Sep 10, 2018	N	-	-	Y	NA	2003	USA	Whole	-	male	Chromosome	Y	-	45	Wallberg A, Bunikis I, Pettersson OV, Mosbech MB, Childers AK, Evans JD, Mikheyev AS, Robertson HM, Robinson GE, Webster MT. A hybrid de novo genome assembly of the honeybee, Apis mellifera, with chromosome-length scaffolds. BMC Genomics. 2019 Apr 8;20(1):275. doi: 10.1186/s12864-019-5642-0. PMID: 30961563; PMCID: PMC6454739.	managed colony	-	-
111	-	-	Western honey bee	Human Genome Sequencing Center	GCA_000002195.1	PRJNA10625	N	SRS000249	Jan 14, 2011	N	-	-	Y	NA	-	-	-	-	-	Chromosome	Y	-	41	-	no information	-	-
112	-	-	Western honey bee	CHGC	GCA_013841245.2	PRJNA644991	N	-	Aug 31, 2021	N	-	-	Y	NA	May 6, 2019	China: Jilin	Whole organism	-	-	Chromosome	Y	subsp. Carnica	2	Kaskinova M, Yunusbayev B, Altinbaev R, Raffiudin R, Carpenter MH, Kwon HW, Nikolenko A, Harpur BA, Yunusbaev U. Improved Apis mellifera reference genome based on the alternative long-read-based assemblies. G3 (Bethesda). 2021 Sep 6;11(9):jkab223. doi: 10.1093/g3journal/jkab223. PMID: 34544128; PMCID: PMC8661400.	no information	-	-
113	-	-	Western honey bee	CHGC	GCA_013841205.1	PRJNA645012	N	-	Jul 28, 2020	N	-	-	Y	NA	May 6, 2020	China: Jilin	Whole organism	-	-	Contig	Y	subsp. Caucasica	1	Kaskinova M, Yunusbayev B, Altinbaev R, Raffiudin R, Carpenter MH, Kwon HW, Nikolenko A, Harpur BA, Yunusbaev U. Improved Apis mellifera reference genome based on the alternative long-read-based assemblies. G3 (Bethesda). 2021 Sep 6;11(9):jkab223. doi: 10.1093/g3journal/jkab223. PMID: 34544128; PMCID: PMC8661400.	no information	-	-
114	-	-	Western honey bee	Bee Research Department : National Center for Agricultural Research and Extension	GCA_000819425.1	PRJNA230767	N	SRS513134	Jan 15, 2015	N	-	-	Y	NA	-	-	Leg muscle tissue	-	-	Scaffold	Y	subsp. Intermissa	1	Haddad NJ, Loucif-Ayad W, Adjlane N, Saini D, Manchiganti R, Krishnamurthy V, AlShagoor B, Batainh AM, Mugasimangalam R. Draft genome sequence of the Algerian bee Apis mellifera intermissa. Genom Data. 2015 Feb 12;4:24-5. doi: 10.1016/j.gdata.2015.01.011. PMID: 26484171; PMCID: PMC4536049.	Wild	Blida (36°31′N 2°58′E)	-
115	-	-	Western honey bee	Zhejiang Academy of Agricultural Sciences	GCA_019321825.1	PRJNA689474	N	-	Jul 22, 2021	N	-	-	Y	NA	2019/2020	China: Zhejiang	head, thorax, and abdomen pooled	-	male and female	Chromosome	Y	subsp. Ligustica	-	-	no information	-	-
116	-	-	Western honey bee	INRA	GCA_003314205.2	PRJNA450801	N	SRS5016646	Apr 12, 2022	N	Y	-	-	Native	April 25 2015	France: Crignou, Island of Ouessant 48.4597 N 5.0862 W	Whole	white nymph	male	Chromosome	Y	subsp. Mellifera	1	Kaskinova M, Yunusbayev B, Altinbaev R, Raffiudin R, Carpenter MH, Kwon HW, Nikolenko A, Harpur BA, Yunusbaev U. Improved Apis mellifera reference genome based on the alternative long-read-based assemblies. G3 (Bethesda). 2021 Sep 6;11(9):jkab223. doi: 10.1093/g3journal/jkab223. PMID: 34544128; PMCID: PMC8661400.	NA	-	-
117	Hymenoptera	Apis florea	Dwarf honey bee	Baylor College of Medicine	GCA_000184785.2	PRJNA45871	N	SRS010711	Dec 7, 2012	N	-	-	Y	NA	-	-	Pooled	-	Male haploid drones	Scaffold	Y	-	6	Wang AR, Kim MJ, Park JS, Choi YS, Thapa R, Lee KY, Kim I. Complete mitochondrial genome of the dwarf honeybee, Apis florea (Hymenoptera: Apidae). Mitochondrial DNA. 2013 Jun;24(3):208-10. doi: 10.3109/19401736.2012.744986. Epub 2012 Nov 30. PMID: 23194308.	no information	-	-
118	Hymenoptera	Bombus impatiens	Common eastern bumble bee	Biotechnology Center, University of Illinois (BCUI)	GCA_000188095.4	PRJNA61101	N	SRS682233	Sep 22, 2011	N	-	Y	-	NA	2008	USA 42.6072 N 83.9294 W	-	-	haploid male brothers	Scaffold	Y	North American commercial source	-	-	NA	-	-
119	Hymenoptera	Bombus terrestris	Buff-tailed bumble bee	WELLCOME SANGER INSTITUTE	GCA_910591885.2	PRJEB45694	N	ERS5276968	Feb 9, 2022	Y	Y	-	-	Native	Aug 7, 2019	: Wytham, Rough common. Lat 51.77 long -1.339	Whole	adult	-	Chromosome	Y	-	-	-	NA	-	-
120	-	-	Buff-tailed bumble bee	Baylor College of Medicine	GCA_000214255.1	PRJNA45869	N	SRS010671	Jun 3, 2011	N	-	-	Y	NA	-	-	Male	-	Male	Chromosome	Y	-	32	Sadd BM, Barribeau SM, Bloch G, de Graaf DC, Dearden P, Elsik CG, Gadau J, Grimmelikhuijzen CJ, Hasselmann M, Lozier JD, Robertson HM, Smagghe G, Stolle E, Van Vaerenbergh M, Waterhouse RM, Bornberg-Bauer E, Klasberg S, Bennett AK, Câmara F, Guigó R, Hoff K, Mariotti M, Munoz-Torres M, Murphy T, Santesmasses D, Amdam GV, Beckers M, Beye M, Biewer M, Bitondi MM, Blaxter ML, Bourke AF, Brown MJ, Bu…	offpsring of field caught queens- wild representing	Northern Switzerland	-
121	Hymenoptera	Linepithema humile	Argentine ant	The Ant Genomics Consortium	GCA_000217595.1	PRJNA45799	N	-	Jun 10, 2011	N	Y	Y	-	Expanded	-	USA: orchard in Santa Clara county, California 37.2565 N 122.0153 W	-	-	-	Scaffold	Y	queens and workers from a genetically bottlenecked supercolony	6	Smith CD, Zimin A, Holt C, Abouheif E, Benton R, Cash E, Croset V, Currie CR, Elhaik E, Elsik CG, Fave MJ, Fernandes V, Gadau J, Gibson JD, Graur D, Grubbs KJ, Hagen DE, Helmkampf M, Holley JA, Hu H, Viniegra AS, Johnson BR, Johnson RM, Khila A, Kim JW, Laird J, Mathis KA, Moeller JA, Muñoz-Torres MC, Murphy MC, Nakamura R, Nigam S, Overson RP, Placek JE, Rajakumar R, Reese JT, Robertson HM, Smit…	NA	-	-
122	Hymenoptera	Megachile rotundata	Alfalfa leafcutting bee	University of Maryland	GCA_000220905.1	PRJNA66515	N	SRS693770	Jul 19, 2011	N	-	Y	-	NA	-	USA:Idaho,Nampa 43.5747 N 116.5636 W	-	-	haploid male brothers	Scaffold	Y	North American commercial source	8	-	NA	-	-
123	-	-	Alfalfa leafcutting bee	North Dakota State University	GCA_022315175.2	PRJNA775972	N	-	Feb 17, 2022	N	Y	-	-	Feral	2020	USA: North Dakota	Whole body	-	-	Contig	Y	Alfalfa Fields, 103 sequences suppressed as contamination found	-	-	NA	-	-
124	Hymenoptera	Cephus cinctus	Wheat stem sawfly	University of Illinois at Urbana-Champaign	GCA_000341935.2	PRJNA168335	N	SRS694145	Jul 9, 2014	N	Y	-	-	Native	2010	USA:Montana, Amsterdam-Churchill 45.7475 N 111.3075 W	-	adult	male and female	Scaffold	Y	adults collected while flying in agricultural field or after eclosing from overwintered wheat stems in the laboratory	4	Robertson HM, Waterhouse RM, Walden KKO, Ruzzante L, Reijnders MJMF, Coates BS, Legeai F, Gress JC, Biyiklioglu S, Weaver DK, Wanner KW, Budak H. Genome Sequence of the Wheat Stem Sawfly, Cephus cinctus, Representing an Early-Branching Lineage of the Hymenoptera, Illuminates Evolution of Hymenopteran Chemoreceptors. Genome Biol Evol. 2018 Nov 1;10(11):2997-3011. doi: 10.1093/gbe/evy232. PMID: 303…	NA	-	-
125	Hymenoptera	Microplitis demolitor	(parasitic wasp)	University of Illinois at Urbana-Champaign	GCA_000572035.2	PRJNA195937	N	SRS641757	Oct 7, 2015	N	-	Y	-	NA	-	Australia: Queensland, Dalby 27.18 S 151.27 E	-	adult	male	Scaffold	Y	Reared on the insect host Chrysodeixis includens	12	Burke GR, Walden KK, Whitfield JB, Robertson HM, Strand MR. Widespread genome reorganization of an obligate virus mutualist. PLoS Genet. 2014 Sep 18;10(9):e1004660. doi: 10.1371/journal.pgen.1004660. PMID: 25232843; PMCID: PMC4169385.	Lab	-	-
126	Hymenoptera	Ooceraea biroi	Clonal raider ant	The Rockefeller University	GCA_003672135.1	PRJNA420369	N	-	Oct 23, 2018	N	-	-	Y	NA	42583	-	-	-	-	Chromosome	Y	-	3	McKenzie SK, Kronauer DJC. The genomic architecture and molecular evolution of ant odorant receptors. Genome Res. 2018 Nov;28(11):1757-1765. doi: 10.1101/gr.237123.118. Epub 2018 Sep 24. PMID: 30249741; PMCID: PMC6211649.	no information	-	-
127	-	-	Clonal raider ant	BGI-Shenzhen	GCA_000611835.1	PRJNA230364	N	SRS544018	Apr 8, 2014	N	-	-	Y	NA	May 27, 2011	-	-	-	-	Scaffold	Y	-	2	Oxley PR, Ji L, Fetter-Pruneda I, McKenzie SK, Li C, Hu H, Zhang G, Kronauer DJ. The genome of the clonal raider ant Cerapachys biroi. Curr Biol. 2014 Feb 17;24(4):451-8. doi: 10.1016/j.cub.2014.01.018. Epub 2014 Feb 6. PMID: 24508170; PMCID: PMC3961065.	no information	-	-
128	Hymenoptera	Copidosoma floridanum	Ashmead parasitic wasp	The i5k Initiative	GCA_000648655.2	PRJNA171748	N	SRS466501	Dec 12, 2017	N	-	Y	-	NA	31291	USA: South Carolina	-	-	Male	Scaffold	Y	lab raised	-	-	NA	-	-
129	Hymenoptera	Vollenhovia emeryi	(ant spp)	Okinawa Institute of Science and Technology	GCA_000949405.1	PRJDB3517	N	-	Mar 6, 2015	N	-	Y	-	NA	-	-	-	-	-	Scaffold	Y	lab cultured	-	-	NA	-	-
130	Hymenoptera	Wasmannia auropunctata	Little fire ant	Okinawa Institute of Science and Technology	GCA_000956235.1	PRJDB3443	N	DRS019306	Mar 17, 2015	N	Y	-	-	Expanded	2012-02/2012-03	USA: Hawai, Hilo Experimental farm, 19.64052 N 155.1106505 W	-	-	-	Scaffold	N	-	2	Flynn PJ, Moreau CS. Assessing the Diversity of Endogenous Viruses Throughout Ant Genomes. Front Microbiol. 2019 May 22;10:1139. doi: 10.3389/fmicb.2019.01139. PMID: 31191479; PMCID: PMC6540820.	NA	-	-
131	Hymenoptera	Polistes dominula	European paper wasp	Toth lab	GCA_001465965.1	PRJNA234105	N	SRS620039	Dec 14, 2015	N	Y	-	-	Expanded	August 30, 2009	USA: State College, Pennsylvania	Whole	pupae	male	Scaffold	Y	introduced population from Pennsylvania USA	8	-	NA	-	-
132	Hymenoptera	Cardiocondyla obscurior	(Ant spp)	University of Muenster	GCA_019399895.1	PRJNA680013	N	SRS7759834	Jul 29, 2021	N	-	-	Y	Expanded	2009	Brazil: Campo Grande	Pooled whole	pupae	male and female	Scaffold	Y	-	-	-	NA	-	-
133	Hymenoptera	Vespula vulgaris	Common wasp	WELLCOME SANGER INSTITUTE	GCA_905475345.1	PRJEB44008	N	ERS5276983	Apr 15, 2021	Y	Y	-	-	Native	Aug 8, 2019	UK, Wytham great wood, lat 51.774 long -1.332 150m elevation	Whole	-	-	Chromosome	Y	-	1	Miller SE, Legan AW, Uy FMK, Sheehan MJ. Highly Contiguous Genome Assemblies of the Guinea Paper Wasp (Polistes exclamans) and Mischocyttarus mexicanus. Genome Biol Evol. 2022 Aug 3;14(8):evac110. doi: 10.1093/gbe/evac110. PMID: 35880292; PMCID: PMC9346566.	NA	-	-
134	-	-	Common wasp	University of Otago	GCA_014466185.1	PRJNA643352	N	SRS6928290	Sep 9, 2020	N	Y	-	-	Expanded	42125	41.3292 S 173.4637 E New Zealand: Pelorus River	Whole	adult	male	Chromosome	Y	-	-	Harrop TWR, Guhlin J, McLaughlin GM, Permina E, Stockwell P, Gilligan J, Le Lec MF, Gruber MAM, Quinn O, Lovegrove M, Duncan EJ, Remnant EJ, Van Eeckhoven J, Graham B, Knapp RA, Langford KW, Kronenberg Z, Press MO, Eacker SM, Wilson-Rankin EE, Purcell J, Lester PJ, Dearden PK. High-Quality Assemblies for Three Invasive Social Wasps from the Vespula Genus. G3 (Bethesda). 2020 Oct 5;10(10):3479-348…	NA	-	-
135	Hymenoptera	Diprion similis	Introduced pine sawfly	United States Department of Agriculture	GCA_021155765.1	PRJNA784632	N	SRS11179907	Dec 10, 2021	N	-	Y	-	NA	Sep 21, 2018	USA:Kentucky,Lexington; 37.959397, -84.379522	Thorax and Abdomen	Eonymph	male	Chromosome	Y	Lab colony	-	-	NA	-	-
136	Hymenoptera	Neodiprion fabricii	Sawfly	United States Department of Agriculture	GCA_021155785.1	PRJNA784631	N	SRS11179908	Dec 10, 2021	N	Y	-	-	Native	Oct 11, 2018	USA:Georgia,Atlanta	Thorax and Abdomen	Eonymph	male	Chromosome	Y	-	-	-	NA	-	-
137	Hymenoptera	Neodiprion lecontei	Redheaded pine sawfly	United States Department of Agriculture	GCA_021901455.1	PRJNA784628	N	SRS11179868	Feb 3, 2022	N	Y	-	-	Native	Sep 28, 2018	USA:Kentucky,Lexington	Thorax and Abdomen	Eonymph	male	Chromosome	Y	-	-	-	NA	-	-
138	-	-	Redheaded pine sawfly	University of Kentucky	GCA_001263575.2	PRJNA280451	https://geome-db.org/record/ark:~2F21547~2FEwC2RB017_D	SRS896179	Jun 21, 2018	Y	Y	-	-	Native	Aug 22, 2012	USA: KY, Lexington	Whole body	mid/late instar	male	Chromosome	Y	GEOME metadata differs from NCBI in two respects: collection date and sex. haploid male siblings derived from a single diploid female originally collected from a bush on private property	4	Linnen CR, O'Quin CT, Shackleford T, Sears CR, Lindstedt C. Genetic Basis of Body Color and Spotting Pattern in Redheaded Pine Sawfly Larvae (Neodiprion lecontei). Genetics. 2018 May;209(1):291-305. doi: 10.1534/genetics.118.300793. Epub 2018 Mar 1. PMID: 29496749; PMCID: PMC5937194.	NA	-	-
139	Hymenoptera	Solenopsis invicta	Red imported fire ant	University of Lausanne	GCA_016802725.1	PRJNA691522	N	SRS8173277	Feb 3, 2021	N	-	-	-	NA	Oct 1, 2018	USA: Florida, Gainesville	Whole body	pupae	male	Chromosome	Y	-	-	-	No information	-	-
140	-	-	Red imported fire ant	Universite de Lausanne	GCA_000188075.2	PRJNA49629	N	-	Aug 1, 2018	N	-	Y	-	NA	-	USA: Georgia	Pooled 41 brothers	-	Male	Scaffold	Y	Lab colony	12	Wurm Y, Wang J, Riba-Grognuz O, Corona M, Nygaard S, Hunt BG, Ingram KK, Falquet L, Nipitwattanaphon M, Gotzek D, Dijkstra MB, Oettler J, Comtesse F, Shih CJ, Wu WJ, Yang CC, Thomas J, Beaudoing E, Pradervand S, Flegel V, Cook ED, Fabbretti R, Stockinger H, Long L, Farmerie WG, Oakey J, Boomsma JJ, Pamilo P, Yi SV, Heinze J, Goodisman MA, Farinelli L, Harshman K, Hulo N, Cerutti L, Xenarios I, Sh…	NA	-	-
141	-	-	Red imported fire ant	Academia Sinica	GCA_009299965.1	PRJNA545027	N	-	Oct 28, 2019	N	-	-	Y	NA	2012-02	Taiwan	Pooled 30	-	Male	Chromosome	Y	-	-	-	No information	-	-
142	-	-	Red imported fire ant	Academia Sinica	GCA_009299975.1	PRJNA545027	N	SRS5311642	Oct 28, 2019	N	-	-	Y	NA	2012-02	Taiwan	pooled 67	-	male	Chromosome	Y	-	-	-	No information	-	-
143	-	-	Red imported fire ant	University of Lausanne	GCA_009650705.1	PRJNA421367	N	-	Nov 14, 2019	N	-	-	Y	NA	2016	USA:Florida,Gainesville	-	pupae	male	Chromosome	Y	-	2	Yan, Z., Martin, S.H., Gotzek, D. et al. Evolution of a supergene that regulates a trans-species social polymorphism. Nat Ecol Evol 4, 240–249 (2020). https://doi.org/10.1038/s41559-019-1081-1	Wild collected	Invasive range	-
144	-	-	Red imported fire ant	University of Lausanne	GCA_010367695.1	PRJNA421367	N	-	Feb 12, 2020	N	-	-	Y	NA	2016	USA:Florida,Gainesville	-	pupae	female	Chromosome	Y	-	3	Yan Z, Martin SH, Gotzek D, Arsenault SV, Duchen P, Helleu Q, Riba-Grognuz O, Hunt BG, Salamin N, Shoemaker D, Ross KG, Keller L. Evolution of a supergene that regulates a trans-species social polymorphism. Nat Ecol Evol. 2020 Feb;4(2):240-249. doi: 10.1038/s41559-019-1081-1. Epub 2020 Jan 20. PMID: 31959939.	Wild collected	Invasive range	-
145	-	-	Red imported fire ant	Queen Mary University of London	GCA_018691235.1	PRJNA609320	N	SRS6229066	Jun 3, 2021	N	Y	-	-	Native	2014	Brazil: Campo Grande	Whole body	pupae	males	Chromosome	Y	native range fire ant populations	-	-	NA	-	-
146	Hymenoptera	Vespa crabro	European Hornet	WELLCOME SANGER INSTITUTE	GCA_910589235.2	PRJEB45335	N	ERS5276981	Feb 9, 2022	Y	Y	-	-	Native	Sep 3, 2019	UK Wytham | Rough Common; lat 51.77 long -1.338; elevation 150m	Whole organism	Adult	female	Chromosome	Y	-	1	Miller SE, Legan AW, Uy FMK, Sheehan MJ. Highly Contiguous Genome Assemblies of the Guinea Paper Wasp (Polistes exclamans) and Mischocyttarus mexicanus. Genome Biol Evol. 2022 Aug 3;14(8):evac110. doi: 10.1093/gbe/evac110. PMID: 35880292; PMCID: PMC9346566.	NA	-	-
147	-	-	European Hornet	BOKU - University of Natural Resources and Life Sciences	GCA_025728115.1	PRJNA542636	N	SRS6237677	Oct 17, 2022	N	-	-	Y	NA	Not collected	not collected	Whole body	-	male	Scaffold	Y	-	-	-	No information	-	-
148	Hymenoptera	Vespa mandarinia	Asian giant hornet	USDA-ARS	GCA_014083535.1	PRJNA649644	N	SRS7126936	Aug 6, 2020	N	Y	-	-	Expanded	Sep 18, 2019	49.152809 N 123.943125 W Canada: Nanaimo, Vancouver Island, British Columbia	-	-	-	Contig	Y	-	1	Miller SE, Legan AW, Uy FMK, Sheehan MJ. Highly Contiguous Genome Assemblies of the Guinea Paper Wasp (Polistes exclamans) and Mischocyttarus mexicanus. Genome Biol Evol. 2022 Aug 3;14(8):evac110. doi: 10.1093/gbe/evac110. PMID: 35880292; PMCID: PMC9346566.	NA	-	-
149	Hymenoptera	Vespula pensylvanica	Western yellowjacket	University of Otago	GCA_014466175.1	PRJNA643352	N	SRS6986727	Sep 9, 2020	N	-	-	Y	NA	2017-08	19.43 N 155.21 W USA: Volcano, HI	Whole	adult	male	Chromosome	Y	-	3	Harrop TWR, Guhlin J, McLaughlin GM, Permina E, Stockwell P, Gilligan J, Le Lec MF, Gruber MAM, Quinn O, Lovegrove M, Duncan EJ, Remnant EJ, Van Eeckhoven J, Graham B, Knapp RA, Langford KW, Kronenberg Z, Press MO, Eacker SM, Wilson-Rankin EE, Purcell J, Lester PJ, Dearden PK. High-Quality Assemblies for Three Invasive Social Wasps from the Vespula Genus. G3 (Bethesda). 2020 Oct 5;10(10):3479-348…	Wild	-	-
150	Hymenoptera	Vespula germanica	European wasp	WELLCOME SANGER INSTITUTE	GCA_905340365.1	PRJEB43724	N	ERS5276982	November 7 2020	Y	Y	-	-	Native	August 7 2019	51.77 lat -1.339 long Wytham | Rough Common 150m elevation	Whole organism	Adult	female	Chromosome	Y	-	2	-	NA	-
151	-	-	European wasp	University of Otago	GCA_014466195.1	PRJNA643352	N	SRS6928291	August 31 2020	N	Y	-	-	Expanded	March, 2018	Lincoln: New Zealand	Whole organism	Adult	male	Chromosome	Y	-	2	-	NA	-
152	Hymenoptera	Anoplolepis gracilipes	Yellow Crazy Ant	University of Lausanne	GCA_028658765.1	PRJNA873057	N	SRS14807972	2018	N	Y	-	-	Native	2018	Thailand: Maha Sarakham	Whole body	-	-	Scaffold	N	-	-	-	NA	-
153	-	-	Yellow Crazy Ant	University of Lausanne	GCA_028668095.1	PRJNA873059	N	SRS14807612	2018	N	Y	-	-	Native	2018	Thailand: Maha Sarakham	Whole body	-	-	Scaffold	N	-	-	-	NA	-
154	Lepidoptera	Plutella xylostella	Diamondback moth	WELLCOME SANGER INSTITUTE	GCA_932276165.1	PRJEB51184	N	ERS5276850	Mar 10, 2022	Y	Y	-	-	Native	Sep 21, 2019	United Kingdom, Wytham Great Wood, lat 51.775 long -1.324	Whole	adult	-	Chromosome	Y	-	-	-	NA	-	-
155	-	-	Diamondback moth	Plutella xylostella genome consortium	GCA_000330985.1	PRJNA78271	N	-	Oct 2, 2014	N	-	Y	-	NA	2004-07	China: Fuzhou, Fujian Province	-	-	-	Scaffold	Y	reared in laboratory without exposure to insecticide for six years	19	You M, Yue Z, He W, Yang X, Yang G, Xie M, Zhan D, Baxter SW, Vasseur L, Gurr GM, Douglas CJ, Bai J, Wang P, Cui K, Huang S, Li X, Zhou Q, Wu Z, Chen Q, Liu C, Wang B, Li X, Xu X, Lu C, Hu M, Davey JW, Smith SM, Chen M, Xia X, Tang W, Ke F, Zheng D, Hu Y, Song F, You Y, Ma X, Peng L, Zheng Y, Liang Y, Chen Y, Yu L, Zhang Y, Liu Y, Li G, Fang L, Li J, Zhou X, Luo Y, Gou C, Wang J, Wang J, Yang H, …	NA	-	-
156	-	-	Diamondback moth	University of Liverpool	GCA_905116875.1	PRJEB34571	N	ERS3791649	Nov 22, 2020	Y	-	Y	-	NA	-	-	Pool of inbred female siblings	-	female	Scaffold	Y	Laboratory colony	-	-	NA	-	-
157	-	-	Diamondback moth	National Institute of Agrobiological Sciences	GCA_000325945.1	PRJDB194	N	DRS002120	Dec 4, 2012	N	-	-	Y	NA	-	-	-	-	-	Contig	Y	Plutella xylostella, PXS (Bt toxin susceptible) strain	1	Jouraku A, Yamamoto K, Kuwazaki S, Urio M, Suetsugu Y, Narukawa J, Miyamoto K, Kurita K, Kanamori H, Katayose Y, Matsumoto T, Noda H. KONAGAbase: a genomic and transcriptomic database for the diamondback moth, Plutella xylostella. BMC Genomics. 2013 Jul 9;14:464. doi: 10.1186/1471-2164-14-464. PMID: 23837716; PMCID: PMC3711893.	No information	-	-
158	-	-	Diamondback moth	University of Adelaide	GCA_019096205.1	PRJNA704777	N	-	Jul 2, 2021	N	-	Y	-	NA	2019	Australia: Lockyer Valley	Whole	pupa	female	Chromosome	Y	lab cultured	-	-	NA	-	-
159	Lepidoptera	Amyelois transitella	Navel orange worm	University of Illinois at Urbana-Champaign	GCA_001186105.1	PRJNA254820	N	SRS693744	Jul 22, 2015	N	-	Y	-	NA	2010	USA: Urbana, Illinois 40.11 N 88.26 W	-	Adult	-	Scaffold	Y	Laboratory colony	2	Chi S, Wang Y, Wang Z, Li H, Gu S, Ren Y. A chromosome-level genome of Semiothisa cinerearia provides insights into its genome evolution and control. BMC Genomics. 2022 Oct 21;23(1):718. doi: 10.1186/s12864-022-08949-z. PMID: 36271350; PMCID: PMC9585740.	NA	-	-
160	Lepidoptera	Pieris rapae	Small white butterfly	Wellcome Sanger Institute	GCA_905147795.1	PRJEB41952	N	ERS5279641	Jan 28, 2021	Y	Y	-	-	Native	August 10, 2019	United Kingdom; Scotland | A1 | West Linton; lat 55.977161 long -2.667545	Whole	adult	female	Chromosome	Y	-	-	-	NA	-	-
161	-	-	Small white butterfly	The University of Texas Southwestern Medical Center	GCA_001856805.1	PRJNA318727	N	SRS1401722	Oct 16, 2016	N	Y	-	-	Expanded	June 30th, 2015	USA: Texas, Dallas Co., Dallas, 32.90516 N 96.81546 W	Whole	adult	male	Scaffold	Y	-	4	Han G, Zhang N, Xu J, Jiang H, Ji C, Zhang Z, Song Q, Stanley D, Fang J, Wang J. Characterization of a novel Helitron family in insect genomes: insights into classification, evolution and horizontal transfer. Mob DNA. 2019 May 31;10:25. doi: 10.1186/s13100-019-0165-4. PMID: 31164927; PMCID: PMC6544945.	NA	-	-
162	Lepidoptera	Helicoverpa armigera	Cotton bollworm	Nanjing Agricultural University	GCA_023701775.1	PRJNA623133	N	SRS6428322	Jun 10, 2022	N	-	-	Y	NA	-	-	whole	adult	male	Chromosome	Y	-	2	Yin J, Hong GY, Wang AM, Cao YZ, Wei ZJ. Mitochondrial genome of the cotton bollworm Helicoverpa armigera (Lepidoptera: Noctuidae) and comparison with other Lepidopterans. Mitochondrial DNA. 2010 Oct;21(5):160-9. doi: 10.3109/19401736.2010.503242. PMID: 20958224.	no information	-	-
163	-	-	Cotton bollworm	Helicoverpa Genome Consortium	GCA_002156985.1	PRJNA378437	N	SRS2105837	May 22, 2017	N	-	Y	-	NA	Nov 19, 2007	Australia: Black Mountain Labs, Canberra	whole	pupa	male	Scaffold	Y	Lab colony	17	Yin J, Hong GY, Wang AM, Cao YZ, Wei ZJ. Mitochondrial genome of the cotton bollworm Helicoverpa armigera (Lepidoptera: Noctuidae) and comparison with other Lepidopterans. Mitochondrial DNA. 2010 Oct;21(5):160-9. doi: 10.3109/19401736.2010.503242. PMID: 20958224.	NA	-	-
164	-	-	Cotton bollworm	National Institute of Crop Science, RDA	GCA_017165865.1	PRJNA478846	N	SRS7119676	Mar 4, 2021	N	Y	-	-	Native	Sep 1, 2013	South Korea: Pyeongchang 37.40 N 128.43 E	whole	larva	-	Contig	Y	-	-	-	NA	-	-
165	-	-	Cotton bollworm	Kangwon National University	GCA_026262555.1	PRJNA845102	N	SRS13496361	Nov 23, 2022	N	Y	-	-	Native	Aug 30, 2021	South Korea: Pyeongchang 37.40 N 128.43 E	whole	larva	male	Chromosome	Y	-	-	-	NA	-	-
166	Lepidoptera	Spodoptera litura	Tobacco cutworm	Southwest University	GCA_002706865.3	PRJNA344815	N	-	Oct 25, 2017	N	-	-	-	NA	-	-	whole	larva	male	Chromosome	Y	-	6	Wan X, Kim MJ, Kim I. Description of new mitochondrial genomes (Spodoptera litura, Noctuoidea and Cnaphalocrocis medinalis, Pyraloidea) and phylogenetic reconstruction of Lepidoptera with the comment on optimization schemes. Mol Biol Rep. 2013 Nov;40(11):6333-49. doi: 10.1007/s11033-013-2748-3. Epub 2013 Sep 22. PMID: 24057247.	Lab strain	-	-
167	Lepidoptera	Manduca sexta	Tobacco hornworm	Johns Hopkins University	GCA_014839805.1	PRJNA658700	N	SRS7241218	Oct 2, 2020	N	-	Y	-	NA	43344	USA: Bostron	body, legs, wings, head	adult	-	Chromosome	Y	Purchased from Carolina Biological then incubated and grown in the lab	4	Cameron SL, Whiting MF. The complete mitochondrial genome of the tobacco hornworm, Manduca sexta, (Insecta: Lepidoptera: Sphingidae), and an examination of mitochondrial gene variability within butterflies and moths. Gene. 2008 Jan 31;408(1-2):112-23. doi: 10.1016/j.gene.2007.10.023. Epub 2007 Dec 11. PMID: 18065166.	NA	-	-
168	-	-	Tobacco hornworm	Human Genome Sequencing Center - BCM	GCA_000262585.1	PRJNA81037	N	SRS290822	May 24, 2012	N	-	Y	-	NA	-	-	-	-	-	Scaffold	Y	4 generations of single pair sibling inbreeding (lab)	10	Cameron SL, Whiting MF. The complete mitochondrial genome of the tobacco hornworm, Manduca sexta, (Insecta: Lepidoptera: Sphingidae), and an examination of mitochondrial gene variability within butterflies and moths. Gene. 2008 Jan 31;408(1-2):112-23. doi: 10.1016/j.gene.2007.10.023. Epub 2007 Dec 11. PMID: 18065166.	NA	-	-
169	Lepidoptera	Ostrinia nubilalis	European corn borer	USDA-ARS	GCA_008921685.1	PRJNA534504	N	-	Oct 8, 2019	N	-	Y	-	NA	2013-10	USA	Whole thorax	adult	female	Scaffold	Y	Lab colony	1	Unbehend M, Kozak GM, Koutroumpa F, Coates BS, Dekker T, Groot AT, Heckel DG, Dopman EB. bric à brac controls sex pheromone choice by male European corn borer moths. Nat Commun. 2021 May 14;12(1):2818. doi: 10.1038/s41467-021-23026-x. PMID: 33990556; PMCID: PMC8121916.	NA	-	-
170	Lepidoptera	Pectinophora gossypiella	Pink bollworm	United States Department of Agriculture	GCA_024362695.1	PRJNA804955	N	SRS11949311	Jul 22, 2022	Y	-	Y	-	NA	Jul 2, 2019	USA:Arizona,Maricopa	Whole body	4th instar larva	female	Chromosome	Y	lab strain	1	Zhao J, Sun Y, Xiao L, Tan Y, Dai H, Bai L. Complete mitochondrial genome of the pink bollworm Pectinophora gossypiella (Lepidoptera: Gelechiidae). Mitochondrial DNA A DNA Mapp Seq Anal. 2016 May;27(3):1575-6. doi: 10.3109/19401736.2014.958674. Epub 2014 Sep 18. PMID: 25231711.	NA	-	-
171	-	-	Pink bollworm	University Of Agricultural Sciences, Raichur	GCA_022694865.1	PRJNA805103	N	SRS11983589	Mar 25, 2022	N	Y	-	-	Native	Oct 12, 2020	India:Karnataka, Raichur, UAS, RAICHUR	Whole insect	larvae	-	Scaffold	Y	-	-	-	NA	-	-
172	Lepidoptera	Spodoptera frugiperda	Fall armyworm	Australian Pest Genome Partnership	GCA_023101765.3	PRJNA809428	N	-	Aug 26, 2022	N	-	-	Y	NA	2020-10	Australia	Whole	larvae	-	Chromosome	Y	-	-	-	No information	-	-
173	-	-	Fall armyworm	Zhejiang University	GCA_011064685.2	PRJNA590312	N	SRS6201222	Mar 5, 2020	N	-	-	Y	NA	Jun 15, 2019	China: Zhejiang Province	whole body	pupa	female	Chromosome	Y	-	1	Xiao, H, Ye, X, Xu, H, et al. The genetic adaptations of fall armyworm Spodoptera frugiperda facilitated its rapid global dispersal and invasion. Mol Ecol Resour. 2020; 20: 1050– 1068. https://doi.org/10.1111/1755-0998.13182	Wild	Dongyang (29.27°N, 120.23°E, Zhejiang province, China)	-
174	-	-	Fall armyworm	ICGEB New Delhi	GCA_000753635.2	PRJNA257248	N	-	Nov 25, 2014	N	-	-	Y	NA	-	-	ovarian	-	female	Scaffold	Y	-	4	Kakumani PK, Malhotra P, Mukherjee SK, Bhatnagar RK. A draft genome assembly of the army worm, Spodoptera frugiperda. Genomics. 2014 Aug;104(2):134-43. doi: 10.1016/j.ygeno.2014.06.005. Epub 2014 Jun 28. PMID: 24984256.	no information	-	-
175	-	-	Fall armyworm	FDA	GCA_002213285.2	PRJNA380964	N	SRS2309120	Sep 14, 2021	N	-	-	Y	NA	1983	USA	ovary	pupa	female	Scaffold	Y	-	4	-	no information	-	-
176	-	-	Fall armyworm	GlycoBac, LLC	GCA_002811805.1	PRJNA344686	N	SRS1720207	Dec 5, 2017	N	-	-	Y	NA	Unknown	USA	Ovary	-	female	Scaffold	Y	-	2	Geisler C. A new approach for detecting adventitious viruses shows Sf-rhabdovirus-negative Sf-RVN cells are suitable for safe biologicals production. BMC Biotechnol. 2018 Feb 7;18(1):8. doi: 10.1186/s12896-017-0412-z. PMID: 29415704; PMCID: PMC5803895.	no information	-	-
177	-	-	Fall armyworm	Chinese Academy of Agricultural Sciences	GCA_012979215.2	PRJNA591441	N	SRS6890178	Feb 4, 2021	N	Y	-	-	Expanded	-	Zambia	body	adult	male	Chromosome	Y	-	2	Zhang L, Liu B, Zheng W, Liu C, Zhang D, Zhao S, Li Z, Xu P, Wilson K, Withers A, Jones CM, Smith JA, Chipabika G, Kachigamba DL, Nam K, d'Alençon E, Liu B, Liang X, Jin M, Wu C, Chakrabarty S, Yang X, Jiang Y, Liu J, Liu X, Quan W, Wang G, Fan W, Qian W, Wu K, Xiao Y. Genetic structure and insecticide resistance characteristics of fall armyworm populations invading China. Mol Ecol Resour. 2020 N…	NA	-	-
178	-	-	Fall armyworm	INRAE	GCA_015832365.1	PRJNA663441	N	-	Dec 8, 2020	N	-	Y	-	NA	Sep 1, 2017	France: Montpellier	whole body	pupae	male	Scaffold	Y	Lab	1	Nam K, Nhim S, Robin S, Bretaudeau A, Nègre N, d'Alençon E. Positive selection alone is sufficient for whole genome differentiation at the early stage of speciation process in the fall armyworm. BMC Evol Biol. 2020 Nov 13;20(1):152. doi: 10.1186/s12862-020-01715-3. PMID: 33187468; PMCID: PMC7663868.	NA	-	-
179	-	-	Fall armyworm	INRAE	GCA_019297735.1	PRJNA662887	N	SRS7367058	Jul 26, 2021	N	-	Y	-	NA	Sep 1, 2017	France: Montpellier	whole body	pupae	male	Chromosome	Y	Lab	1	Gimenez S, Abdelgaffar H, Goff GL, Hilliou F, Blanco CA, Hänniger S, Bretaudeau A, Legeai F, Nègre N, Jurat-Fuentes JL, d'Alençon E, Nam K. Adaptation by copy number variation increases insecticide resistance in the fall armyworm. Commun Biol. 2020 Nov 12;3(1):664. doi: 10.1038/s42003-020-01382-6. PMID: 33184418; PMCID: PMC7661717.	NA	-	-
180	-	-	Fall armyworm	Genoscope CEA	GCA_900240015.1	PRJEB13110	N	ERS2004601	Jan 2, 2018	N	-	-	Y	NA	-	-	-	-	-	Scaffold	Y	-	4	Gouin A, Bretaudeau A, Nam K, Gimenez S, Aury JM, Duvic B, Hilliou F, Durand N, Montagné N, Darboux I, Kuwar S, Chertemps T, Siaussat D, Bretschneider A, Moné Y, Ahn SJ, Hänniger S, Grenet AG, Neunemann D, Maumus F, Luyten I, Labadie K, Xu W, Koutroumpa F, Escoubas JM, Llopis A, Maïbèche-Coisne M, Salasc F, Tomar A, Anderson AR, Khan SA, Dumas P, Orsucci M, Guy J, Belser C, Alberti A, Noel B, Cou…	no information	-	-
181	Lepidoptera	Plodia interpunctella	Indian meal moth	Florida Museum of Natural History	GCA_022985095.1	PRJNA741212	N	SRS9964862	Apr 14, 2022	N	-	Y	-	NA	Sep 20, 2020	-	whole	adult	-	Contig	Y	Lab	1	Ríos-Touma B, Holzenthal RW, Rázuri-Gonzales E, Heckenhauer J, Pauls SU, Storer CG, Frandsen PB. De Novo Genome Assembly and Annotation of an Andean Caddisfly, Atopsyche davidsoni Sykora, 1991, a Model for Genome Research of High-Elevation Adaptations. Genome Biol Evol. 2022 Jan 4;14(1):evab286. doi: 10.1093/gbe/evab286. PMID: 34962985; PMCID: PMC8767365.	NA	-	-
182	-	-	Indian meal moth	LIV	GCA_001368715.1	PRJEB4874	N	ERS363461	Feb 23, 2015	N	-	Y	-	NA	-	-	-	pupa	female	Scaffold	Y	lab	-	-	NA	-	-
183	-	-	Indian meal moth	LIV	GCA_900182495.1	PRJEB4874	N	ERS1697959	May 6, 2017	N	-	Y	-	NA	-	-	-	pupa	female	Scaffold	Y	lab	2	Childers AK, Geib SM, Sim SB, Poelchau MF, Coates BS, Simmonds TJ, Scully ED, Smith TPL, Childers CP, Corpuz RL, Hackett K, Scheffler B. The USDA-ARS Ag100Pest Initiative: High-Quality Genome Assemblies for Agricultural Pest Arthropod Research. Insects. 2021 Jul 9;12(7):626. doi: 10.3390/insects12070626. PMID: 34357286; PMCID: PMC8307976.	NA	-	-
184	Lepidoptera	Cydia pomonella	Codling moth	Institute of Insect Sciences	GCA_003425675.2	PRJNA464426	N	-	Mar 29, 2019	N	Y	-	-	Expanded (potentially)	2013-12	China: Gansu	-	adult	female	Scaffold	Y	-	3	Wan F, Yin C, Tang R, Chen M, Wu Q, Huang C, Qian W, Rota-Stabelli O, Yang N, Wang S, Wang G, Zhang G, Guo J, Gu LA, Chen L, Xing L, Xi Y, Liu F, Lin K, Guo M, Liu W, He K, Tian R, Jacquin-Joly E, Franck P, Siegwart M, Ometto L, Anfora G, Blaxter M, Meslin C, Nguyen P, Dalíková M, Marec F, Olivares J, Maugin S, Shen J, Liu J, Guo J, Luo J, Liu B, Fan W, Feng L, Zhao X, Peng X, Wang K, Liu L, Zhan…	NA	-	-
185	Lepidoptera	Lymantria dispar	Spongy moth	USDA-ARS	GCA_016802235.1	PRJNA694036	N	SRS8105250	Feb 2, 2021	N	-	Y	-	NA	2010-09	USA: Maryland, Beltsville	Whole insect	-	-	Contig	Y	NJSS APHIS Otis Lab	1	Sparks ME, Hebert FO, Johnston JS, Hamelin RC, Cusson M, Levesque RC, Gundersen-Rindal DE. Sequencing, assembly and annotation of the whole-insect genome of Lymantria dispar dispar, the European gypsy moth. G3 (Bethesda). 2021 Aug 7;11(8):jkab150. doi: 10.1093/g3journal/jkab150. PMID: 33930134; PMCID: PMC8496242.	NA	-	-
186	-	-	Spongy moth	Laval University	GCA_018258255.2	PRJNA479680	N	SRS3531939	Oct 14, 2021	N	Y	-	-	Native	Jul 1, 2007	China: Tianjin 39.14 N 117.17 E	Male	-	male	Contig	Y	subsp asiatica	1	Hebert FO, Freschi L, Blackburn G, Béliveau C, Dewar K, Boyle B, Gundersen-Rindal DE, Sparks ME, Cusson M, Hamelin RC, Levesque RC. Expansion of LINEs and species-specific DNA repeats drives genome expansion in Asian Gypsy Moths. Sci Rep. 2019 Nov 11;9(1):16413. doi: 10.1038/s41598-019-52840-z. PMID: 31712581; PMCID: PMC6848174.	NA	-	-
187	-	-	Spongy moth	UTSW	GCA_004115105.1	PRJNA504524	N	-	Jan 28, 2019	N	-	Y	-	NA	-	-	Ovary	pupa	female	Scaffold	Y	cell line	2	Zhang J, Cong Q, Rex EA, Hallwachs W, Janzen DH, Grishin NV, Gammon DB. Gypsy moth genome provides insights into flight capability and virus-host interactions. Proc Natl Acad Sci U S A. 2019 Jan 29;116(5):1669-1678. doi: 10.1073/pnas.1818283116. Epub 2019 Jan 14. PMID: 30642971; PMCID: PMC6358702.	NA	-	-
188	-	-	Spongy moth	Laval University	GCA_018258235.2	PRJNA479831	N	SRS3537644	Oct 14, 2021	N	Y	-	-	Native	Jul 1, 2005	Japan: Iwate District 39.42 N 141.09 E	-	-	Male	Contig	Y	subsp. Japonica	1	Hebert FO, Freschi L, Blackburn G, Béliveau C, Dewar K, Boyle B, Gundersen-Rindal DE, Sparks ME, Cusson M, Hamelin RC, Levesque RC. Expansion of LINEs and species-specific DNA repeats drives genome expansion in Asian Gypsy Moths. Sci Rep. 2019 Nov 11;9(1):16413. doi: 10.1038/s41598-019-52840-z. PMID: 31712581; PMCID: PMC6848174.	NA	-	-
189	Lepidoptera	Cactoblastis cactorum	Cactus moth	Fundacion para el estudio de especies invasoras	GCA_020352625.1	PRJNA666743	N	-	Oct 7, 2021	N	Y	-	-	Native	Jun 27, 2019	39.35746 S 65.71550 W; Argentina: Rio Negro	Whole body	adult	male	Scaffold	Y	-	-	-	-	-
190	Lepidoptera	Hyphantria cunea	fall webworm	Institute of Plant Physiology and Ecology, SIBS, CAS	GCA_003709505.1	PRJNA427777	N	-	November 1 2018	N	-	-	-	NA	2005	China:Tianjin	Whole body	Pupa	-	Scaffold	Y	-	-	-	-	-
191	Blattodea	Coptotermes formosanus	Formosan subterranean termite	Department of Applied Biological Chemistry, Faculty of Agriculture, Kindai University	GCA_013340265.1	PRJDB8346	N	-	Jun 1, 2020	N	Y	-	-	Expanded	Nov 2, 2018	33.71 N 135.99 E Japan:Wakayama, Shingu, Ohama	-	-	-	Scaffold	Y	-	1	Wang Y, Zhang R, Wang M, Zhang L, Shi CM, Li J, Fan F, Geng S, Liu X, Yang D. The first chromosome-level genome assembly of a green lacewing Chrysopa pallens and its implication for biological control. Mol Ecol Resour. 2022 Feb;22(2):755-767. doi: 10.1111/1755-0998.13503. Epub 2021 Sep 30. PMID: 34549894; PMCID: PMC9292380.	NA	-	-
192	Ixodida	Haemaphysalis longicornis	Asian longhorned tick	TIGMIC Group	GCA_013339765.2	PRJNA633311	N	-	Jun 16, 2020	N	Y	-	-	Native	2017-08	China:Shandong	-	Larvae	-	Chromosome	Y	-	2	Jia N, Wang J, Shi W, Du L, Sun Y, Zhan W, Jiang JF, Wang Q, Zhang B, Ji P, Bell-Sakyi L, Cui XM, Yuan TT, Jiang BG, Yang WF, Lam TT, Chang QC, Ding SJ, Wang XJ, Zhu JG, Ruan XD, Zhao L, Wei JT, Ye RZ, Que TC, Du CH, Zhou YH, Cheng JX, Dai PF, Guo WB, Han XH, Huang EJ, Li LF, Wei W, Gao YC, Liu JZ, Shao HZ, Wang X, Wang CC, Yang TC, Huo QB, Li W, Chen HY, Chen SE, Zhou LG, Ni XB, Tian JH, Sheng Y…	NA	-	-
193	-	-	Asian longhorned tick	New Zealand-ARS-Massey University	GCA_008122185.1	PRJNA540490	N	SRS4901558	Aug 28, 2019	N	-	-	Y	NA	Feb 4, 2018	New Zealand: Palmerston North, Massey University	-	egg	female	Contig	Y	-	1	Guerrero FD, Bendele KG, Ghaffari N, Guhlin J, Gedye KR, Lawrence KE, Dearden PK, Harrop TWR, Heath ACG, Lun Y, Metz RP, Teel P, Perez de Leon A, Biggs PJ, Pomroy WE, Johnson CD, Blood PD, Bellgard SE, Tompkins DM. The Pacific Biosciences de novo assembled genome dataset from a parthenogenetic New Zealand wild population of the longhorned tick, Haemaphysalis longicornis Neumann, 1901. Data Brief.…	Wild	attle on a ranch at Whangara, near Gisborne, New Zealand	2018-01-01
194	-	-	Asian longhorned tick	Hebei Normal University	GCA_022414705.1	PRJNA668644	N	SRS7674328	Feb 28, 2022	N	-	-	Y	NA	2018-01	China: Jilin, Changchun	Whole body	-	female	Scaffold	Y	-	1	Yu Z, He B, Gong Z, Liu Y, Wang Q, Yan X, Zhang T, Masoudi A, Zhang X, Wang T, Yang X, Wang H, Liu Q, Liu J, Tu C. The new Haemaphysalis longicornis genome provides insights into its requisite biological traits. Genomics. 2022 Mar;114(2):110317. doi: 10.1016/j.ygeno.2022.110317. Epub 2022 Feb 19. PMID: 35189284.	NA	Xiaowutai National Natural Reserve Area in China (40°03′03″N, 115°23′15″E)	different location to the metadata
195	Orthoptera	Schistocerca gregaria	Desert locust	United States Department of Agriculture	GCA_023897955.2	PRJNA782545	N	SRS11119308	Jun 24, 2022	Y	Y	-	-	Native	Oct 26, 2020	1.38477 N 37.23045 E Kenya:Samburu	-	5th Instar Larva	male	Chromosome	Y	reared F1 progeny of a mate pair that was field collected	-	-	NA	-	-
196	Orthoptera	Acheta domesticus	House cricket	Naresuan University	GCA_014858955.1	PRJNA612585	N	-	Oct 7, 2020	N	Y	-	-	Native (probable)	Apr 1, 2017	Thailand: Nakhon Ratchasima	hind leg	adult	female	Contig	N	-	1	Kataoka K, Togawa Y, Sanno R, Asahi T, Yura K. Dissecting cricket genomes for the advancement of entomology and entomophagy. Biophys Rev. 2022 Jan 21;14(1):75-97. doi: 10.1007/s12551-021-00924-4. PMID: 35340598; PMCID: PMC8921346.	NA	-	-
197	Thysanoptera	Frankliniella occidentalis	Western flower thrip	The i5k Initiative	GCA_000697945.5	PRJNA203209	N	SRS621244	Nov 12, 2019	N	-	Y	-	NA	-	original colony progenitor isolated in the Kamilo Iki valley on the island of Oahu, Hawaii	-	-	-	Scaffold	Y	Lab	7	Rotenberg D, Baumann AA, Ben-Mahmoud S, Christiaens O, Dermauw W, Ioannidis P, Jacobs CGC, Vargas Jentzsch IM, Oliver JE, Poelchau MF, Rajarapu SP, Schneweis DJ, Snoeck S, Taning CNT, Wei D, Widana Gamage SMK, Hughes DST, Murali SC, Bailey ST, Bejerman NE, Holmes CJ, Jennings EC, Rosendale AJ, Rosselot A, Hervey K, Schneweis BA, Cheng S, Childers C, Simão FA, Dietzgen RG, Chao H, Dinh H, Doddapan…	NA	-	-
198	Mesostigmata	Varroa destructor	Honeybee mite	Okinawa Institute of Science and Technology	GCA_002443255.1	PRJDB6279	N	-	September 28 2017	N	Y	-	-	Native (probable)	2016-08/2016-11	Japan:Okinawa, OIST, Sea Side apiary	Pooled whole body	-	male and female	Scaffold	Y	-	8	-	NA	-
199	-	-	Honeybee mite	Varroa Genome Sequencing Consortium	GCA_000181155.2	PRJNA33465	N	-	march 9 2015	N	-	Y	-	NA	2008-09	USA: Beltsville, MD	1000 pooled mites	-	female	Scaffold	Y	Lab research colony	3	-	NA	-

## Sheet: stats_WGS
Assembly and metadata statistics for the complete dataset
Data points from all genomes within the repositories							Sample specificity							Sample collection over time (from year 2000)
175 genomes representing 77 species											(%)
							Provided development stage:			95	47.7387				Collected			Deposited to repositories
							Provided sample sex:			100	50.2513			Year	Collected	Field	Other
Frequency of each Order:							tissue type			134	67.3367			2000	1	0	1	0
		(%)												2001	1	0	1	0
Coleoptera	27	15.4286					Assembly level:			(%)				2002	0	0	0	0
Diptera	38	21.7143					Chromosome:		67	33.6683				2003	2	0	2	0
Hemiptera	39	22.2857					Scaffold:		108	54.2714				2004	1	0	1	0
Hymenoptera	49	28					Contig:		24	12.0603				2005	1	0	1	0
Lepidoptera	37	21.1429							199					2006	1	0	1	0
Blattodea	1	0.571429					SRA:							2007	3	1	2	1
Ixodida	3	1.71429					Present:		128	64.3				2008	1	1	0	0
Orthoptera	2	1.14286												2009	2	2	0	0
Thysanoptera	1	0.571429												2010	4	1	3	2
Mesostigmata	1	0.571429												2011	5	1	4	5
														2012	8	4	4	4
Origin (from metadata)														2013	11	6	5	5
		(%)												2014	3	1	2	9
field collected	64	32.1608		*omitting bed bug as reclassified lab										2015	4	3	1	17
lab	56	28.1407												2016	5	2	3	5
commercial	3	1.50754												2017	9	3	6	15
unknown	76	38.191												2018	17	8	9	19
														2019	18	11	7	19
														2020	10	5	5	24
Origin for unknown (publication search) n=76														2021	3	1	2	38
		(%)												2022	0	0	0	35
Wild	12	16.4384												2023	0	0	0	1
Lab	16	21.9178												Unknown	69	50	64	0
No information	47	64.3836
Managed colony	1	1.36986
	76
Combined:		(%)
Field collected	76	38.191
Lab	72	36.1809
No information	47	23.6181
Commercial	3	1.50754
managed colony	1	0.502513
Updated info from literature search:
Remove bed bug from 'wild' as is a lab strain
GCA_011064685.2 fall armyworm updated location: Dongyang (29.27°N, 120.23°E, Zhejiang province, China)
Additional metrics
		(%)
No location data:	45	22.6131
No collection year:	69	34.6734
Neither	41	20.603

## Sheet: species frequency
Frequency of species in the analysis
ID	Species	Species_sum
1	Leptinotarsa decemlineata	5
2	Onthophagus taurus	1
3	Aethina tumida	2
4	Anoplophora glabripennis	1
5	Agrilus planipennis	1
6	Oryctes rhinosceros	2
7	Rhyzopertha dominica	1
8	Diabrotica virgifera virgifera	2
9	Diorhabda carinulata	1
10	Anthonomus grandis grandis	1
11	Hypothenemus hampei	2
12	Dendroctonus valens	1
13	Harmonia axyridis	6
14	Ips typographus	1
15	Drosophila suzukii	3
16	Bactrocera oleae	2
17	Ceratitis capitata	2
18	Bactrocera dorsalis	3
19	Bactrocera cucurbitae	1
20	Bactrocera latifrons	1
21	Mayetiola destructor	2
22	Bactrocera tryoni	2
23	Culex quinquefasciatus	2
24	Aedes albopictus	5
25	Aedes aegypti	5
26	Anopheles stephensi	8
27	Calliphora vicina	1
28	Philornis downsi	1
29	Myzus persicae	1
30	Acyrthosiphon pisum	2
31	Cimex lectularius	2
32	Halyomorpha halys	1
33	Diuraphis noxia	2
34	Bemisia tabaci	9
35	Aphis glycines	2
36	Laodelphax striatellus	3
37	Aphis gossypii	4
38	Melanaphis sacchari	1
39	Homalodisca vitripennis	3
40	Nezara viridula	1
41	Piezodorus guildinii	2
42	Diaphorina citri	4
43	Maconellicoccus hirsutus	2
44	Monomorium pharaonis	4
45	Pseudomyrmex gracilis	1
46	Apis mellifera	7
47	Apis florea	1
48	Bombus impatiens	1
49	Bombus terrestris	2
50	Linepithema humile	1
51	Megachile rotundata	2
52	Cephus cinctus	1
53	Microplitis demolitor	1
54	Ooceraea biroi	2
55	Copidosoma floridanum	1
56	Vollenhovia emeryi	1
57	Wasmannia auropunctata	1
58	Polistes dominula	1
59	Cardiocondyla obscurior	1
60	Vespula vulgaris	2
61	Diprion similis	1
62	Neodiprion fabricii	1
63	Neodiprion lecontei	2
64	Solenopsis invicta	7
65	Vespa crabro	2
66	Vespa mandarinia	1
67	Vespula pensylvanica	1
68	Vespula germanica	2
69	Anoplolepis gracilipes	2
70	Plutella xylostella	5
71	Amyelois transitella	1
72	Pieris rapae	2
73	Helicoverpa armigera	4
74	Spodoptera litura	1
75	Manduca sexta	2
76	Ostrinia nubilalis	1
77	Pectinophora gossypiella	2
78	Spodoptera frugiperda	9
79	Plodia interpunctella	3
80	Cydia pomonella	1
81	Coptotermes formosanus	1
82	Lymantria dispar	4
83	Cactoblastis cactorum	1
84	Hyphantria cunea	1
85	Haemaphysalis longicornis	3
86	Schistocerca gregaria	1
87	Acheta domesticus	1
88	Frankliniella occidentalis	1
89	Varroa destructor	2
	TOTAL:	199

## Sheet: Submission institute-country
Submission institution details for each assembly
Submissions by institute represented in this analysis:						Submissions by country represented in this analysis:
Country	Submitting Institute	Count:	(%)			Country	Count:	(%)	High income group?
USA	United States Department of Agriculture	18	9.78261			USA	76	38.191	Y
Multi	The i5k Initiative	10	5.43478			UK	22	11.0553	Y
Switzerland	University of Lausanne	11	5.97826			China	21	10.5528	N
UK	National Resource Institute (NRI)	6	3.26087			Multi	24	12.0603	NA
UK	WELLCOME SANGER INSTITUTE	7	3.80435			Switzerland	9	4.52261	Y
Multi	BGI	4	2.17391			France	6	3.01508	Y
India	Institute of Bioinformatics and Applied Biotechnology (IBAB)	4	2.17391			India	8	4.0201	N
USA	University of Illinois at Urbana-Champaign	4	2.17391			Japan	11	5.52764	Y
USA	Baylor College of Medicine	3	1.63043			Australia	3	1.50754	Y
France	INRAE	3	1.63043			Canada	3	1.50754	Y
UK	ROTHAMSTED RESEARCH	3	1.63043			New Zealand	3	1.50754	Y
USA	University of Wisconsin	3	1.63043			Italy	2	1.00503	Y
China	Zhejiang University	3	1.63043			Taiwan	2	1.00503	N
Taiwan	Academia Sinica	2	1.08696			Czech Republic	2	1.00503	N
USA	Broad Institute	2	1.08696			Austria	1	0.502513	Y
China	CHGC	2	1.08696			Germany	1	0.502513	Y
China	Chinese Academy of Agricultural Sciences	2	1.08696			Puerto Rico	1	0.502513	N
USA	Field Museum of Natural History	2	1.08696			South Africa	1	0.502513	N
USA	Human Genome Sequencing Center	2	1.08696			South Korea	1	0.502513	N
France	Institut de Biologie du Developpement de Marseille	2	1.08696			Thailand	1	0.502513	N
Canada	Laval University	2	1.08696			Argentina	1	0.502513	N
UK	LIV	2	1.08696			Total	199	100	11
Japan	Okinawa Institute of Science and Technology	2	1.08696
UK	Queen Mary University of London	2	1.08696
USA	UC Berkeley	3	1.63043
New Zealand	University of Otago	3	1.63043
USA	Virgina Tech	2	1.08696
USA	AGWG	1	0.543478
USA	Armbruster Lab, Georgetown University	1	0.543478
Australia	Australian Pest Genome Partnership	1	0.543478
USA	Bee Research Department : National Center for Agricultural Research and Extension	1	0.543478
USA	Biotechnology Center, University of Illinois (BCUI)	1	0.543478
Austria	BOKU - University of Natural Resources and Life Sciences	1	0.543478
Canada	Brandon University	1	0.543478
China	CAS Center for Excellence in Molecular Plant Sciences	1	0.543478
USA	CENICAFE - Purdue University effort for the genome sequencing of the coffee berry borer	1	0.543478
UK	CENTRE FOR GENOMIC RESEARCH UNIVERSITY OF LIVERPOOL	1	0.543478
China	Chinese Academy of Inspection and Quarantine	1	0.543478
USA	Cornell University	1	0.543478
Multi	CRI-FEM	1	0.543478
Japan	Department of Applied Biological Chemistry, Faculty of Agriculture, Kindai University	1	0.543478
Japan	Ecology and Evolution Unit at the Okinawa Institute of Science and Technology	1	0.543478
USA	FDA	1	0.543478
France	Genoscope CEA	1	0.543478
USA	GlycoBac, LLC	1	0.543478
China	Hebei Normal University	1	0.543478
Multi	Helicoverpa Genome Consortium	1	0.543478
China	Huazhong Agricultural University	1	0.543478
Multi	The International Aphid Genomics Consortium IAGC	1	0.543478
India	ICAR-CPCRI, Kasaragod	1	0.543478
India	ICGEB New Delhi	1	0.543478
China	Institute of Insect Sciences	1	0.543478
China	Institute of Plant Physiology and Ecology,SIBS,CAS	1	0.543478
China	Institute of Zoology, Chinese Academy of Sciences	1	0.543478
USA	J. Craig Venter Institute	1	0.543478
USA	Johns Hopkins University	1	0.543478
USA	LSUAgcenter	1	0.543478
USA	McGill University	1	0.543478
China	Nanjing Agricultural University	1	0.543478
Thailand	Naresuan University	1	0.543478
Japan	National Institute of Agrobiological Sciences	1	0.543478
South Korea	National Institute of Crop Science, RDA	1	0.543478
New Zealand	New Zealand-ARS-Massey University	1	0.543478
USA	North Dakota State University	1	0.543478
USA	NYU School of Medicine	1	0.543478
Multi	Plutella xylostella genome consortium	1	0.543478
Italy	Polo Innovazione di Genomica, Genetica e Biologia	1	0.543478
Puerto Rico	Puerto Rico Science, Technology and Research Trust	1	0.543478
Multi	Queensland Fruit Fly Consortium	1	0.543478
Multi	Small Hive Beetle Consortium	1	0.543478
USA	Southwest University	1	0.543478
India	St. Xavier's College	1	0.543478
Multi	The Ant Genomics Consortium	1	0.543478
USA	The Rockefeller University	1	0.543478
Australia	The University of Queensland	1	0.543478
USA	The University of Texas at Austin	1	0.543478
USA	The University of Texas Southwestern Medical Center	1	0.543478
China	TIGMIC Group	1	0.543478
USA	Toth lab	1	0.543478
USA	UCSF	1	0.543478
Australia	University of Adelaide	1	0.543478
USA	University Of Agricultural Sciences, Raichur	1	0.543478
USA	University of California Irvine	1	0.543478
USA	University of California, Riverside	1	0.543478
USA	University of Idaho	1	0.543478
USA	University of Kentucky	1	0.543478
UK	University of Liverpool	1	0.543478
USA	University of Maryland	1	0.543478
Germany	University of Muenster	1	0.543478
Italy	University of Pavia	1	0.543478
USA	University of Pennsylvania	1	0.543478
South Africa	University of Stellenbosch	1	0.543478
USA	University of Texas at Austin	1	0.543478
USA	Uppsala University	1	0.543478
USA	UTSW	1	0.543478
Multi	VectorBase	1	0.543478
USA	Weill Cornell Medical College	1	0.543478
China	Yangzhou University	1	0.543478
China	Zhejiang Academy of Agricultural Sciences	1	0.543478
China	Insititute of Zoology, China	1	0.543478
China	Zhejiang University	1	0.543478
Japan	Nagoya University	1	0.543478
Japan	National Institute for Basic Biology, Japan	4	2.17391
Czech republic	Czech University of Life Sciences	1	0.543478
USA	Kent State University	1	0.543478
Multi	International Psyllid Genome Consortium	1	0.543478
USA	University of California, Davis	3	1.63043
India	University of Delhi	1	0.543478
Czech republic	UNIVERSITY OF SOUTH BOHEMIA	1	0.543478
Argentina	Fundacion para el estudio de especies invasoras	1	0.543478
China	Institute of Plant Physiology and Ecology, SIBS, CAS	1	0.543478
Japan	Okinawa Institute of Science and Technology	1	0.543478
Multi	Varroa Genome Sequencing Consortium	1	0.543478

## Sheet: Confirmed_wild collected
	Sample collection for each genome of invasive species, with the reference genome bolded. Partial genomes were excluded
No.	Order	Species	Common name	Data resource	genbank accession	Reference genome? (Y/N)	Wild collected (confirmed in meta data)	Native/ expanded range	Collection date	Country	Region/ County	Coordinates	Sampe type	Development stage	Sex	Assembly level	Notes
1	Coleoptera	Onthophagus taurus	Taurus scarab	The I5K initiative	GCA_000648695.2	Y	Y	Expanded	January 9, 2013	USA	North carolina, near Chapel Hill	-	Pooled	-	Male and Female	Scaffold	-
2	Coleoptera	Agrilus planipennis	Emerald ash borer	The BCM-HGSC i5K pilot project	GCA_000699045.2	Y	Y	Expanded	July 31, 2013	USA	Maryland, Prince George's County	-	Whole body	adult	Female	Scaffold	infested green ash trees in a residential area
3	Coleoptera	Oryctes rhinosceros	Coconut rhinoceros beetle	The University of Queensland	GCA_020654165.1	Y	Y	Expanded	2019-01-01	Solomon Islands	Guadalcanal	-	Whole body	adult	Female	Scaffold	-
4	Coleoptera	Anthonomus grandis grandis	Boll weevil	United States Department of Agriculture	GCA_022605725.3	Y	Y	Expanded	Aug 7, 2019	USA	Texas, McAllen	-	Whole body	Adult	Male	Chromosome	-
5			Coffee berry borer	NYU School of Medicine	GCA_001012855.1	N	Y	Expanded	-	Colombia	-	-	-	-	-	Scaffold	-
6	Coleoptera	Dendroctonus valens	Red terpentine beetle	Insititute of Zoology	GCA_024550625.1	Y	Y	Expanded	2017	China	Taiyuan, Shanxi; Tunlanchuan Forest Station	-	Whole body	Adult	-	Chromosome	-
7	Coleoptera	Harmonia axyridis	Harlequin ladybird	WELLCOME SANGER INSTITUTE	GCA_914767665.1	Y	Y	Expanded	June 4 2019	UK	Wytham Great Wood	32.90516 N 96.81546 W	Whole body	Adult	-	Contig	-
8	Coleoptera	Harmonia axyridis	Harlequin ladybird	Nagoya University	GCA_003402655.1	N	Y	Native	-	Japan	-	-	-	-	Female	Scaffold	-
9	Coleoptera	Ips typographus	European spruce bark beetle	Czech University of Life Sciences	GCA_016097725.1	Y	Y	Native	2018-02-01	Norway	Lardal	-	Whole body	adult	Male and Female	Scaffold	Field collection
10	Diptera(Fly)	Drosophila suzukii	Drosophila suzukii	Institut de Biologie du Developpement de Marseille	GCA_013340165.1	Y	Y	Expanded	2009-09-01	USA	California, Watsonville	-	-	-	-	Chromosome	-
NA	Hemiptera	Cimex lectularius	Bed bug	Weill Cornell Medical College	GCA_001460545.1	N	Y	NA	2012	"home"	-	-	-	-	-	Scaffold	-
11	Hemiptera	Diuraphis noxia	Russian wheat aphid	USDA-ARS	GCA_001186385.1	N	Y	Expanded	2012	USA	-	-	whole	adult	Female	Scaffold	Field collection
12	Hemiptera	Bemisia tabaci	Sweet potato white fly	National Resource Institute (NRI)	GCA_902825415.1	N	Y	Native (range expanded)	-	Uganda	Kayingo(?)	-	Male	-	Male	Scaffold	SSA1-SG1 Uganda population of Bemisia tabaci
13	Hemiptera	Bemisia tabaci	Sweet potato white fly	National Resource Institute (NRI)	GCA_902825425.1	N	Y	Native (range expanded)	-	Nigeria	Port Harcourt	-	-	adult	Male	Contig	-
14	Hemiptera	Bemisia tabaci	Sweet potato white fly	National Resource Institute (NRI)	GCA_903994095.1	N	Y	Native (range expanded)	-	Uganda	Namulonge	-	-	-	Male	Scaffold	-
15	Hemiptera	Bemisia tabaci	Sweet potato white fly	National Resource Institute (NRI)	GCA_903994105.1	N	Y	Native (range expanded)	2019-01-01	India	Tamil Nadu, Salem	-	-	Adult	Male	Contig	-
16	Hemiptera	Bemisia tabaci	Sweet potato white fly	National Resource Institute (NRI)	GCA_903994115.1	N	Y	Native (range expanded)	-	Nigeria	Nkalagu	-	-	Adult	Male	Contig	-
17	Hemiptera	Bemisia tabaci	Sweet potato white fly	National Resource Institute (NRI)	GCA_903994125.1	N	Y	Native (range expanded)	-	Nigeria	Kebbie State, Argungu	-	-	Adult	Male	Contig	-
18	Hemiptera	Aphis glycines	soybean aphid	Brandon University	GCA_009928515.1	N	Y	Expanded	Jul 12, 2013	USA	-	-	Whole	-	Female	Scaffold	Isolated from soybean fields
19	Hemiptera	Aphis gossypii	Cotton aphid	Yangzhou University	GCA_020184175.2	Y	Y	Unknown origin	2016-05	China	Anyang	-	Whole body	-	-	Chromosome	-
20	Hemiptera	Aphis gossypii	Cotton aphid	Yangzhou University	GCA_020184165.1	N	Y	Unknown origin	2018-06	China	Anyang	-	Whole body	-	-	Chromosome	-
21	Hemiptera	Homalodisca vitripennis	Glassy-winged sharpshooter	University of Texas at Austin	GCA_021130785.2	Y	Y	Native	2020-08	USA	Texas, Austin	30.286583 N 97.733265 W	Pooled whole body	adult	Male and Female	Chromosome	Pooled DNA from 3 wild-caught individuals of H. vitripennis.
22	Hemiptera	Homalodisca vitripennis	Glassy-winged sharpshooter	University of California, Riverside	GCA_019364655.1	N	Y	Expanded	Aug 23, 2019	USA	California, Tulare Co, Porterville, Ave 108/Rd 270	35.985913 N 118.968921 W	Pooled 3 whole insects	Adult	-	Scaffold	-
23	Hemiptera	Piezodorus guildinii	Red-banded stink bug	USDA-ARS	GCA_023052935.1	Y	Y	Expanded	Aug 15, 2020	USA	Missouri, SIMRU Research Farm, Stoneville	-	Whole body	Adult	Females	Chromosome	-
24	Hemiptera	Piezodorus guildinii	Red-banded stink bug	LSUAgcenter	GCA_000786065.1	N	Y	Expanded	Aug 29, 2013	USA	Louisianna, : Jeanerette, Iberia Research Station of the LSU Agcenter	-	-	-	-	Scaffold	-
25	Hemiptera	Diaphorina citri	Asian citrus psyllid	University of California, Davis	GCA_024506315.2	N	Y	Expanded	2011	USA	Los Angeles: California	-	-	adult	Male and Female	Scaffold	adults collected while flying in agricultural field or after eclosing from overwintered wheat stems in the laboratory
26	Hemiptera	Diaphorina citri	Asian citrus psyllid	University of California, Davis	GCA_024506325.2	N	Y	Native	2015	Taiwan	-	-	-	-	-	Scaffold	-
27		Diaphorina citri	Asian citrus psyllid	University of California, Davis	GCA_024506275.2	N	Y	Expanded	2019	Uruguay	-	-	Whole	pupae	Male	Scaffold	introduced population from Pennsylvania USA
28	Hemiptera	Maconellicoccus hirsutus	Hibiscus mealeybug	University of Delhi	GCA_003261595.1	Y	Y	Native	December 25 2012	India	Delhi	-	Whole	-	-	Chromosome	-
29	Hymenoptera	Linepithema humile	Argentine ant	The Ant Genomics Consortium	GCA_000217595.1	Y	Y	Expanded	-	USA	Santa Clara county, California, Santa Clara County (Orchard)	37.2565 N 122.0153 W	-	-	-	Scaffold	queens and workers from a genetically bottlenecked supercolony
30	Hymenoptera	Pseudomyrmex gracilis	Slender twig ant	Field Museum of Natural History	GCA_002006095.1	Y	Y	Expanded	Aug 30, 2011	USA	Florida Keys	24.697778 N 81.340278 W	-	-	-	Scaffold	-
31	Hymenoptera	Apis mellifera	Western honey bee	INRA	GCA_003314205.2	N	Y	Native	April 25 2015	France: Crignou	Island of Ouessant, Crignou	48.4597 N 5.0862 W	Whole	white nymph	Male	Chromosome	subsp. Mellifera
32	Hymenoptera	Bombus terrestris	Buff-tailed bumble bee	WELLCOME SANGER INSTITUTE	GCA_910591885.2	Y	Y	Native	Aug 7, 2019	United Kingdom	Wytham, Rough Common	Lat 51.77 long -1.339 elevation 150m	Whole	adult	-	Chromosome	-
33			Alfalfa leafcutting bee	North Dakota State University	GCA_022315175.2	N	Y	Feral	2020	USA	North Dakota	-	Whole body	-	-	Contig	Alfalfa Fields, 103 sequences suppressed as contamination found
34	Hymenoptera	Cephus cinctus	Wheat stem sawfly	University of Illinois at Urbana-Champaign	GCA_000341935.2	Y	Y	Native	2010	USA	Montana, Amsterdam-Churchill	45.7475 N 111.3075 W	-	adult	Male and Female	Scaffold	adults collected while flying in agricultural field or after eclosing from overwintered wheat stems in the laboratory
35	Hymenoptera	Wasmannia auropunctata	Little fire ant	Okinawa Institute of Science and Technology	GCA_000956235.1	Y	Y	Expanded	2012-02/2012-03	USA	Hawai, Hilo Experimental farm,	19.64052 N 155.1106505 W	-	-	-	Scaffold	-
36	Hymenoptera	Polistes dominula	European paper wasp	Toth lab	GCA_001465965.1	Y	Y	Expanded	August 30, 2009	USA	Pennsylvania State College	-	Whole	pupae	Male	Scaffold	introduced population from Pennsylvania USA
37	Hymenoptera	Vespula vulgaris	Common wasp	WELLCOME SANGER INSTITUTE	GCA_905475345.1	Y	Y	Native	Aug 8, 2019	United Kingdom	Wytham Great Wood	lat 51.774 long -1.332 150m elevation	Whole	-	-	Chromosome	-
38	Hymenoptera	Vespula vulgaris	Common wasp	University of Otago	GCA_014466185.1	N	Y	Expanded	2015-05-01	New Zealand	Pelorus River	41.3292 S 173.4637 E	Whole	adult	Male	Chromosome	-
39	Hymenoptera	Neodiprion fabricii	Sawfly	United States Department of Agriculture	GCA_021155785.1	Y	Y	Native	Oct 11, 2018	USA	Georgia, Atlanta	-	Thorax and Abdomen	Eonymph	Male	Chromosome	-
40	Hymenoptera	Neodiprion lecontei	Redheaded pine sawfly	United States Department of Agriculture	GCA_021901455.1	Y	Y	Native	Sep 28, 2018	USA	Kentucky, Lexington	-	Thorax and Abdomen	Eonymph	Male	Chromosome	-
41	Hymenoptera	Neodiprion lecontei	Redheaded pine sawfly	University of Kentucky	GCA_001263575.2	N	Y	Native	Aug 22, 2012	USA	Kentucky, Lexington	-	Whole body	mid/late instar	Male	Chromosome	haploid male siblings derived from a single diploid Female originally collected from a bush on private property
42	Hymenoptera	Solenopsis invicta	Red imported fire ant	Queen Mary University of London	GCA_018691235.1	N	Y	Native	2014	Brazil	Campo Grande	-	Whole body	pupae	Male	Chromosome	native range fire ant populations
43	Hymenoptera	Vespa crabro	European Hornet	WELLCOME SANGER INSTITUTE	GCA_910589235.2	Y	Y	Native	Sep 3, 2019	United Kingdom	Wytham, Rough Ccommon	Lat 51.77 long -1.339 elevation 150m	Whole organism	Adult	Female	Chromosome	-
44	Hymenoptera	Vespa mandarinia	Asian giant hornet	USDA-ARS	GCA_014083535.2	Y	Y	Expanded	Sep 18, 2019	Canada	BC< Vancouver Island, Nanaimo	49.152809 N 123.943125 W	-	-	-	Contig	-
45	Hymenoptera	Vespula germanica	European wasp	WELLCOME SANGER INSTITUTE	GCA_905340365.1	Y	Y	Native	August 7 2019	UK	Wytham, Rough Common	51.77 lat -1.339 long	Whole organism	Adult	Female	Chromosome	-
46			European wasp	University of Otago	GCA_014466195.1	N	Y	Expanded	March, 2018	New Zealand	Lincoln	-	Whole organism	Adult	Male	Chromosome	-
47	Hymenoptera	Anoplolepis gracilipes	Yellow Crazy Ant	University of Lausanne	GCA_028658765.1	Y	Y	Native	2018	Thailand	Maha Sarakham	-	Whole body	-	-	Scaffold	-
48			Yellow Crazy Ant	University of Lausanne	GCA_028668095.1	N	Y	Native	2018	Thailand	Maha Sarakham	-	Whole body	-	-	Scaffold	-
49	Lepidoptera	Plutella xylostella	Diamondback moth	WELLCOME SANGER INSTITUTE	GCA_932276165.1	Y	Y	Native	Sep 21, 2019	United Kingdom	Wytham Great Wood	lat 51.774 long -1.332 150m elevation	Whole	adult	-	Chromosome	-
50	Lepidoptera	Pieris rapae	Small white butterfly	WELLCOME SANGER INSTITUTE	GCA_905147795.1	Y	Y	Native	August 10, 2019	United Kingdom	Scotland, A1 West Linton	lat 55.977161 long -2.667545	Whole	adult	Female	Chromosome	-
51	Lepidoptera	Pieris rapae	Small white butterfly	The University of Texas Southwestern Medical Center	GCA_001856805.1	N	Y	Expanded	June 30th, 2015	USA	Texas, Dallas Co., Dallas	32.90516 N 96.81546 W	Whole	adult	Male	Scaffold	-
52	Lepidoptera	Pectinophora gossypiella	Pink bollworm	University Of Agricultural Sciences, Raichur	GCA_022694865.1	N	Y	Native	Oct 12, 2020	India	Karnataka, Raichur, UAS, RAICHUR	-	Whole insect	larvae	-	Scaffold	-
53	Lepidoptera	Spodoptera frugiperda	Fall armyworm	Chinese Academy of Agricultural Sciences	GCA_012979215.2	N	Y	Expanded	-	Zambia	-	-	body	adult	Male	Chromosome	-
54	Lepidoptera	Cydia pomonella	Codling moth	Institute of Insect Sciences	GCA_003425675.2	Y	Y	Expanded (potentially)	2013-12	China	Gansu	-	-	adult	Female	Scaffold	-
55	Lepidoptera	Helicoverpa armigera	Cotton bollworm	National Institute of Crop Science, RDA	GCA_017165865.1	N	Y	Native	Sep 1, 2013	South Korea	Pyeongchang	37.40 N 128.43 E	whole	larva	-	Contig	Y
56	Lepidoptera	Helicoverpa armigera	Cotton bollworm	Kangwon National University	GCA_026262555.1	N	Y	Native	Aug 30, 2021	South Korea	Pyeongchang	37.40 N 128.43 E	whole	larva	Male	Chromosome	Y
57	Lepidoptera	Cactoblastis cactorum	Cactus moth	Fundacion para el estudio de especies invasoras	GCA_020352625.1	Y	Y	Native	Jun 27, 2019	Argentina	Rio Negro	39.35746 S 65.71550 W	Whole body	adult	Male	Scaffold	-
58	Lepidoptera	Lymantria dispar	Spongy moth	Laval University	GCA_018258255.2	N	Y	Native	Jul 1, 2007	China	Tianjin	39.14 N 117.17 E	Male	-	Male	Contig	-
59	Lepidoptera	Lymantria dispar	Spongy moth	Laval University	GCA_018258235.2	N	Y	Native	Jul 1, 2005	Japan	Iwate District	39.42 N 141.09 E	-	-	Male	Contig	-
60	Blattodea	Coptotermes formosanus	Formosan subterranean termite	Department of Applied Biological Chemistry, Faculty of Agriculture, Kindai University	GCA_013340265.1	Y	Y	Expanded	Nov 2, 2018	Japan	Wakayama, Shingu, Ohama	33.71 N 135.99 E	-	-	-	Scaffold	-
61	Ixodida	Haemaphysalis longicornis	Asian longhorned tick	TIGMIC Group	GCA_013339765.2	Y	Y	Native	2017-08	China	Shandong	-	-	Larvae	-	Chromosome	-
62	Orthoptera	Schistocerca gregaria	Desert locust	United States Department of Agriculture	GCA_023897955.2	Y	Y	Native	Oct 26, 2020	Kenya	Samburu	1.38477 N 37.23045 E	-	5th Instar Larva	Male	Chromosome	reared F1 progeny of a mate pair that was field collected
63	Orthoptera	Acheta domesticus	House cricket	Naresuan University	GCA_014858955.1	Y	Y	Native (probable)	Apr 1, 2017	Thailand: Nakhon Ratchasima	Nakhon Ratchasim	-	hind leg	adult	Female	Contig	-
64	Mesostigmata	Varroa destructor	Honeybee mite	Okinawa Institute of Science and Technology	GCA_002443255.1	Y	Y	Native (probable)	2016-08/2016-11	Japan	Okinawa, OIST, Sea Side apiary	-	Pooled whole body	-	Male and Female	Scaffold	-
Additional from literature
65	Hymenoptera	Bombus terrestris	Buff-tailed bumble bee	Baylor College of Medicine	GCA_000214255.1	N		Native	-	Switzerland	Northern switzerland	-	Male	-	Male	Chromosome	-
66	Hemiptera	Bemisia tabaci	Sweet potato white fly	Cornell University	GCA_004919745.1	N		Native	-	Tanzania	Murumba Village, Chato District	-	Whole	adult	-	Scaffold	-
67	Hemiptera	Aphis gossypii	Cotton aphid	Institute of Plant Physiology and Ecology,SIBS,CAS	GCA_004010815.2	N		Native	2013-10	China: Shanghai	Shanghai	-	Whole body	Adult	Female	Scaffold	-
68	Hymenoptera	Apis mellifera	Western honey bee	Bee Research Department : National Center for Agricultural Research and Extension	GCA_000819425.1	N		Native	-	Algeria	Blida	Blida (36°31′N 2°58′E)	Leg muscle tissue	-	-	Scaffold	subsp. Intermissa
69	Hymenoptera	Vespula pensylvanica	Western yellowjacket	University of Otago	GCA_014466175.1	Y		Expanded	2017-08	USA	Volcano, Hawaii	19.43 N 155.21 W	Whole	adult	Male	Chromosome	-
70	Lepidoptera	Spodoptera frugiperda	Fall armyworm	Zhejiang University	GCA_011064685.2	N		Expanded	Jun 15, 2019	China	Dongyang	29.27°N, 120.23°E	Whole body	pupa	Female	Chromosome	-
71	Coleoptera	Aethina tumida	Small hive beetle	Small Hive Beetle Consortium	GCA_001937115.1	N		Expanded	Mar 3, 2014	Hungary	-	-	150 pooled	Larvae	-	Contig	-
72	Hymenoptera	Solenopsis invicta	Red imported fire ant	University of Lausanne	GCA_009650705.1	N		Expanded	2016	USA	Florida,Gainesville	-	-	pupae	Male	Chromosome	-
73	Hymenoptera	Solenopsis invicta	Red imported fire ant	University of Lausanne	GCA_010367695.1	N		Expanded	2016	USA	Florida,Gainesville	-	-	pupae	Female	Chromosome	-
74	Hemiptera	Laodelphax striatellus	small brown planthopper	Huazhong Agricultural University	GCA_017141395.1	N		Native	Jun 15, 2018	China: Wuhan	Wuhan	-	Whole body	-	-	Chromosome	-
75	Coleoptera	Leptinotarsa decemlineata	Colorado potato beetle	University of Wisconsin	GCA_025532065.1	N		Expanded	2018	USA	Maryland, Hurlock	-	Thoracic tissue	-	-	Scaffold	-
76	Ixodida	Haemaphysalis longicornis	Asian longhorned tick	New Zealand-ARS-Massey University	GCA_008122185.1	N		Expanded	Feb 4, 2018	New Zealand:	Palmerston North, Massey University	-	-	Egg	Female	Contig	-

## Sheet: Wild collected stats
Data points from wild collected insects used in genomes
												Location								Sample specificity
																						(%)
76 (38.1%) individual genomes had established data for wild collection from metadata and literature searches												Provided GPS coordinates: 27			35.5263	(%)				Provided development stage:	46	60.5263
Of these, 36 (46.3%) were reference genomes for their species.												Provided location more specific than country level: 41					53.9474	(%)		Provided sample sex:	47	61.8421
												Only provided Country: 8			10.5263
From associated metadata:												Date								Assembly level:		(%)
Of assembly data analysed:	32.1608	(%)										Only to year: 13		17.1053	(%)					Chromosome:	31	34.2105
Of which:	53.8462	(%)	are native range									Provided month: 15		19.7368	(%)					Scaffold:	32	35.5263
	40	(%)	are expanded range									Provided day: 36		47.3684	(%)					Contig:	13	15.7895
	1.53846	(%)	are feral									no date: 12		15.7895	(%)
	1.53846	(%)	are excluded due to lack of data (bed bug has no geographic origin *)											100
	3.07692	(%)	species has unknown origin
Number of species which have field collected (confirmed) sequences:				44	49.4382	%
		64% of field collected samples are unique species									Origin of sequences (COORDS):					Origin of sequences (Country):				Collection dates frequency:
													(%)							2005	1
Number of species with representatives of both native and expanded ranges:				7	7.86517	%					USA	6	23.0769			USA	25	32.4675		2007	1
		Hemiptera	Homalodisca vitripennis	Glassy-winged sharpshooter			2				France	1	3.84615			UK	7	9.09091		2008	1
		Hymenoptera	Vespula vulgaris	Common wasp			2				Uk	6	23.0769			china	9	11.6883		2009	3
		Lepidoptera	Pieris rapae	Small white butterfly			2				Brazil	1	3.84615			japan	4	5.19481		2010	2
		Ixodida	Haemaphysalis longicornis	Asian longhorned Tick			2				Canada	1	3.84615			norway	1	1.2987		2011	2
		Coleoptera	Harmonia axyridis	Harlequin ladybird			2				South Korea	2	7.69231			nigeria	3	3.8961		2012	4
		Hemiptera	Diaphorina citri	Asian citrus psyllid			3				China	2	7.69231			Uganda	2	2.5974		2013	5
		Hymenoptera	Vespula germanica	European wasp			2				Japan	2	7.69231			thailand	3	3.8961		2014	3
							15				Algeria	1	3.84615			india	3	3.8961		2015	4
											Argentina	1	3.84615			france	1	1.2987		2016	3
Number of species with representatives of native and expanded ranges over whole dataset:					7	7.86					New Zealand	1	3.84615			taiwan	1	1.2987		2017	4
											Kenya	1	3.84615			Solomon Islands	1	1.2987		2018	11
Number of species with only one representative:			34	44.7368												Colombia	1	1.2987		2019	15
											Frequent submitters of details with coordinates:			(%)		Switzerland	1	1.2987		2020	5
																Hungary	1	1.2987		2021	1
Including additional from literature review:											WELLCOME SANGER		6	26.087		South Korea	2	2.5974		Unknown	11
* Bed bug removed as literature confirmed lab isolate											USDA		3	11.5385		Argentina	1	1.2987
											Zheijang university		2	7.69231		kenya	1	1.2987
12 additional (6%) individual genomes had established data for wild collection when literatrure of unknowns was reviewed											Laval University		2	7.69231		algeria	1	1.2987
Combined, 76 genomes (38.1%) were established as wild collected											The Ant Genomics Consortium		1	3.84615		tanzania	1	1.2987
Combined, 36 (= +2) were reference genomes for their species											U of California		1	3.84615		new zealand	3	3.8961
representing 49 species											U of Texas		1	3.84615		brazil	1	1.2987
Of additional data analysed:	41.6667	(%)	are native range								INRA		1	3.84615		Canada	1	1.2987
	58.3333	(%)	are expanded range								Field Museum Nat. history florida		1	3.84615		Zambia	1	1.2987
											Fundacion para el estudio de especies invasoras		1	3.84615		uruguay	1	1.2987
of whole dataset:	0.3869										Kindai University		1	3.84615
Combined data analysed:	51.9481	(%)	are native range								U of Otago		1	3.84615
	42.8571	(%)	are expanded range								RDA		1	3.84615
	2.5974	(%)	unknown								kangwon national university		1	3.84615
	1.2987	(%)	NA								The University of Texas Southwestern Medical Center		1	3.84615
	1.2987	(%)	feral								u of Okinawa		1	3.84615
											U of Illinois		1	3.84615
											IBDM		1	3.84615
